# Supplementary material for: Edge Effects on Foliar Stable Isotope Values in a Madagascan Tropical Dry Forest
Source: PLoS One. 2012 Sep 4;7(9):e44538. doi: 10.1371/journal.pone.0044538 (PMC3433415; doi:10.1371/journal.pone.0044538)
Supplement: Table S1 — Plant data. Isotope data, distance from edge, species, tree height, sample height, diameter at breast height for each leaf sample, and soil color, average soil H2O% for each plot. (XLS) [file pone.0044538.s001.xls]

## Sheet: all data
Family	Genus	Species	Vernacular	#	ID	DBH (cm)	Ht tree (M)	ht sample (m)	ht CAT 2 (m)	>2 m	trnsct/plot	Dist from Edge (tape)	Dist from Edge (GIS)	d13C (‰)	weight %C	d15N (‰)	weight %N	Weight %C:N	Atomc C:N	Date Run	Sample Notes
Chrysobalanaceae	Grangeria	porosa	Maevalafika	1	T1-L1a (Ma)	33	7	2	2	No	1	0	0	-31.6551	42.5896	4.7791	1.35451	31.4427	36.6843	May 31	envelope says "forest"
Chrysobalanaceae	Grangeria	porosa	Mahavilafika	1	T1-L1b (Ma)	33	7	5	5	Yes	1	0	0	-30.8601	43.6711	4.97203	1.32399	32.9845	38.4831	May 31	Not on original.
Chrysobalanaceae	Grangeria	porosa	Maevalafika	2	TI-L2b (Ma)	15	3.5	3.5	4	Yes	1	0	0	-30.3091	43.7238	4.01287	1.52753	28.6238	33.3954	May 31	envelop says "forest". Top of Tree
Chrysobalanaceae	Grangeria	porosa	Maevalafika	1	T1-L7b	17	5	5	5	Yes	1	50	60	-29.3779	45.4388	4.6616	1.33218	34.1086	39.7945	April 28	envelope says "high only"
Chrysobalanaceae	Grangeria	porosa	Maevalafika	1	T1-L11a	28	6	1.5	2	No	1	100	100	-30.6323	44.0474	6.89328	1.18069	37.3064	43.5254	April 22
Chrysobalanaceae	Grangeria	porosa	Maevalafika	2	T1-L12a	5	3	1.5	2	No	1	100	100	-30.7214	44.3309	7.59476	1.23772	35.8167	41.7873	April 22
Chrysobalanaceae	Grangeria	porosa	Maevalafika	2	T1-L12b	5	3	3	3	Yes	1	100	100	-29.7836	44.8416	6.90411	1.5383	29.1501	34.0094	April 22
Chrysobalanaceae	Grangeria	porosa	Maevalafika	3	T1-L13b		4	4	4	Yes	1	100	100	-29.8569	45.683	6.76558	1.34613	33.9364	39.5936	April 22
Chrysobalanaceae	Grangeria	porosa	Maevalafika	1	T1-L11b	28	6	5	5	Yes	1	100	100	-28.4986	44.9542	6.00085	1.25812	35.7313	41.6877	April 22
Chrysobalanaceae	Grangeria	porosa	Maevalafika	1	T1-L20a	30	5	0.5	1	No	1	400	390	-29.9355	44.1114	4.97228	1.23802	35.6306	41.5703	April 27
Chrysobalanaceae	Grangeria	porosa	Maevalafika	2	T1-L21a	12	4	1	1	No	1	400	390	-32.009	43.4593	4.46015	1.40007	31.0408	36.2154	April 27
Chrysobalanaceae	Grangeria	porosa	Maevalafika	3	T1-L22a	8	3.5	2	2	No	1	400	390	-33.9558	39.0241	4.47238	1.62323	24.041	28.0486	April 27
Chrysobalanaceae	Grangeria	porosa	Maevalafika	3	T1-L22b	8	3.5	3.5	4	Yes	1	400	390	-31.9387	44.7564	4.34665	1.53718	29.1159	33.9695	April 27
Chrysobalanaceae	Grangeria	porosa	Maevalafika	2	T1-L21b	12	4	5	5	Yes	1	400	390	-29.253	45.7274	4.54064	1.63742	27.9265	32.5818	April 27	data correct from envelope. Sample likely collected from top of tree (and tree was either 4 or 5 meters).
Chrysobalanaceae	Grangeria	porosa	Maevalafika	1	T1-L20b	30	5			Yes	1	400	390	-29.3881	42.2919	4.53974	1.54423	27.387	31.9524	April 27	sample height not recorded?
Chrysobalanaceae	Grangeria	porosa	Maevalafika	1	T1-L27a	70	7	1.5	2	No	1	450	440	-31.9182	44.2018	5.48925	1.71207	25.8177	30.1215	April 27
Chrysobalanaceae	Grangeria	porosa	Maevalafika	2	T1-L29a	55	12	2	2	No	1	450	440	-30.2015	43.9736	6.80055	1.68394	26.1135	30.4666	April 27
Chrysobalanaceae	Grangeria	porosa	Maevalafika	3		19	7	3	3	Yes	1	450	440	-30.6486	44.5073	5.87426	1.92435	23.1285	26.984	April 28	ID Not recorded?
Chrysobalanaceae	Grangeria	porosa	Maevalafika	1	T1-L27b	70	7	6	6	Yes	1	450	440	-29.9508	43.8498	5.48911	1.7973	24.3975	28.4646	April 27
Chrysobalanaceae	Grangeria	porosa	Maevalafika	2	T1-L29b	55	12	6	6	Yes	1	450	440	-29.9335	43.6553	5.86578	1.57862	27.6541	32.264	April 27
Chrysobalanaceae	Grangeria	porosa	Maevalafika	3		19	7	6	6	Yes	1	450	440	-29.8572	45.235	4.88261	1.82885	24.7341	28.8572	April 27	ID Not recorded?
Chrysobalanaceae	Grangeria	porosa	Maevalafika	1	T1-L33a	10	5.5	2	2	No	1	500	490	-31.6871	45.2527	4.85418	1.63771	27.6317	32.2379	April 27
Chrysobalanaceae	Grangeria	porosa	Maevalafika	1	T1-L33b	10	5.5	5	5	Yes	1	500	490	-31.3059		5.96881		27.7269	32.349	April 27	Sample had Bad %C and %N but C:N is fine
Chrysobalanaceae	Grangeria	porosa	Maevalafika	2	T1-L34b	17	7	6	6	Yes	1	500	490	-30.7841	42.766	5.05593	1.37103	31.1925	36.3923	April 22
Chrysobalanaceae	Grangeria	porosa	Maevalafika	3	T1-L35a	17	7	6	6	Yes	1	500	490	-30.126	43.0479	4.54752	1.24145	34.6755	40.4559	April 22
Chrysobalanaceae	Grangeria	porosa	Maevalafika	3	T1-L35b	17	6	6	6	Yes	1	500	490	-28.395	43.063	4.82332	1.46144	29.4661	34.3781	April 22
Chrysobalanaceae	Grangeria	porosa	Maevalafika	1	T2-L8b	12	4	4	4	Yes	2	0	0	-28.606	45.1103	5.16967	1.32749	33.9816	39.6464	April 28
Chrysobalanaceae	Grangeria	porosa	Maevalafika	1	T2-L8a	12	4				2	0	0	-29.2435	44.7121	4.46126	1.25768	35.5511	41.4775	April 28	sample height not recorded?
Chrysobalanaceae	Grangeria	porosa	Maevalafika	1	T2-L15b	2	3	3	3	Yes	2	50	50	-30.6851	44.8392	5.62355	1.41933	31.5917	36.8581	June 2
Chrysobalanaceae	Grangeria	porosa	Maevalafika	1	T2-L28a	21	5	3	3	Yes	2	150	150	-29.7533	45.3969	3.43576	0.995094	45.6207	53.2257	April 21
Chrysobalanaceae	Grangeria	porosa	Maevalafika	1	T2-L28b	21	5	5	5	Yes	2	150	150	-28.9316	47.4112	3.91112	1.24592	38.053	44.3965	April 21
Chrysobalanaceae	Grangeria	porosa	Maevalafika	1	T2-L48a	15	5.5	2	2	No	2	450	440	-29.8897	45.2301	5.17773	1.26283	35.8163	41.7869	June 1
Chrysobalanaceae	Grangeria	porosa	Maevalafika	1	T2-L48b	15	5.5	5	5	Yes	2	450	440	-28.3067	47.035	5.18202	1.44729	32.4986	37.9162	June 1
Chrysobalanaceae	Grangeria	porosa	Maevalafika	2	T2-L49b	13	6	6	6	Yes	2	450	440	-28.6937	46.1256	5.25983	1.19906	38.4683	44.881	June 1
Chrysobalanaceae	Grangeria	porosa	Maevalafika	3	T2-L50b	24	7	6	6	Yes	2	450	440	-29.0567	45.0336	5.48646	1.15114	39.1209	45.6424	June 1
Euphorbiaceae	Drypetes	sp.	Hazosifaka	1	T1-L114b		12	4.5	5	Yes	1	100	100	-27.5384	47.8612	6.51267	1.82641	26.2051	30.5735	April 22	Listed as "14b" in isotope spreadsheet. Based on numbering, that makes the most sense.
Euphorbiaceae	Drypetes	sp.	Hazosifaka	2	T1-L19a	2	2	1.5	2	No	1	150	120	-29.323	46.9527	8.29832	2.02246	23.2156	27.0856	May 31	Not truly "150". Followed wrong trail.
Euphorbiaceae	Drypetes	sp.	Hazosifaka	1	T1-L17b	18	6	5	5	Yes	1	150	120	-28.389	48.3628	9.16523	1.52343	31.7459	37.038	May 31	Not truly "150". Followed wrong trail.
Euphorbiaceae	Drypetes	sp.	Hazosifaka	4	T1-L49a	0.25	0.5	0.5	1	No	1	900	880	-30.8655	48.2947	6.74877	1.89321	25.5095	29.7619	April 27
Euphorbiaceae	Drypetes	sp.	Hazosifaka	1	T1-L46b	14	6	5	5	Yes	1	900	880	-29.0695		7.60157				April 27	Due to mismatch in run, couldn't calculate %C and %N correctly.
Euphorbiaceae	Drypetes	sp.	Hazosifaka	2	T1-L47b	16	6	5	5	Yes	1	900	880	-29.7413	48.0279	9.27973	1.79589	26.7433	31.2014	April 27
Euphorbiaceae	Drypetes	sp.	Hazosifaka	3	T1-L48b	17	7	7	7	Yes	1	900	880							April 27	Didn't run properly and wasn't rerun.
Euphorbiaceae	Drypetes	sp.	Hazosifaka	1	T1-L64b	6	3	3	3	Yes	1	950	930	-30.4462	46.6382	8.23468	2.10493	22.1566	25.8501	June 2
Euphorbiaceae	Drypetes	sp.	Hazosifaka	2	T1-L65b	13	5	5	5	Yes	1	950	930	-30.1803	49.3749	9.3033	2.13268	23.1516	27.0109	June 2
Euphorbiaceae	Drypetes	sp.	Hazosifaka	3	T1-L68b	19	8	6	6	Yes	1	950	930	-28.7553	49.1932	9.21129	2.02815	24.2552	28.2986	June 2
Euphorbiaceae	Drypetes	sp.	Hazosifaka	1	T1-L81a	7	3	3	3	Yes	1	1000	990	-29.727	48.121	10.1601	1.8956	25.3857	29.6174	May 31	Envelope indicates "high/low"
Euphorbiaceae	Drypetes	sp.	Hazosifaka	3	T1-L83a	5	3	3	3	Yes	1	1000	990	-29.931	47.4287	10.6266	1.75027	27.0979	31.6151	May 31
Euphorbiaceae	Drypetes	sp.	Hazosifaka	3	T1-L100a	7	3	1.5	2	No	1	1500	570	-29.7536	48.861	6.75551	2.04857	23.8513	27.8273	June 1	Forest Interior Plot
Euphorbiaceae	Drypetes	sp.	Hazosifaka	3	T1-L100b	7	3	3	3	Yes	1	1500	570	-29.0017	48.1219	6.5838	2.06844	23.2648	27.143	June 1	Forest Interior Plot
Euphorbiaceae	Drypetes	sp.	Hazosifaka	2	T1-L93a	7	3	3	3	Yes	1	1500	570	-30.6046	48.5799	6.53221	2.01562	24.1017	28.1195	June 1	Forest Interior Plot
Euphorbiaceae	Drypetes	sp.	Hazosifaka	1	T1-L91a	1.5	2	5	5	Yes	1	1500	570	-30.1206	47.8763	6.72773	2.06185	23.2201	27.0908	June 1	Forest Interior Plot
Euphorbiaceae	Drypetes	sp.	Hazosifaka	2	T2-L33a	3	3	0.5	1	No	2	400	380	-29.5884	48.6984	6.26106	2.16976	22.4441	26.1856	April 22
Euphorbiaceae	Drypetes	sp.	Hazosifaka	2	T2-L34a	2	2.5	1.5	2	No	2	400	380	-30.6981	47.354	5.88261	1.88751	25.0881	29.2702	April 22
Euphorbiaceae	Drypetes	sp.	Hazosifaka	1	T2-L33b	3	3	3	3	Yes	2	400	380	-29.9684	49.1542	6.46046	1.78168	27.5887	32.1877	April 22
Euphorbiaceae	Drypetes	sp.	Hazosifaka	3	T2-L35b	9.5	6	5	5	Yes	2	400	380	-30.0296	50.3536	6.99821	2.06903	24.3368	28.3937	April 22
Euphorbiaceae	Drypetes	sp.	Hazosifaka	1	T2-L38a	1	2	1	1	No	2	450	440	-29.3427	48.2108	8.24653	2.11055	22.8428	26.6506	June 1
Euphorbiaceae	Drypetes	sp.	Hazosifaka	3	T2-L40a	1	2	1.5	2	No	2	450	440	-29.4306	47.9868	7.68099	2.2746	21.0968	24.6137	June 1
Euphorbiaceae	Drypetes	sp.	Hazosifaka	2	T2-L39b	54	10	6	6	Yes	2	450	440	-27.8896	48.6875	8.25677	1.95989	24.842	28.9831	June 1
Euphorbiaceae	Drypetes	sp.	Hazosifaka	1	T2-L57a	10	5	2	2	No	2	500	490	-29.478	47.7022	8.19696	1.79425	26.5862	31.0181	May 31
Euphorbiaceae	Drypetes	sp.	Hazosifaka	1	T2-L57b	10	3.5	3.5	4	Yes	2	500	490	-29.589	48.2742	8.62181	1.99441	24.2047	28.2396	May 31
Euphorbiaceae	Drypetes	sp.	Hazosifaka	2	T2-L58b	7	4	4	4	Yes	2	500	490	-30.041	48.5739	9.07493	1.77971	27.2931	31.8429	May 31
Euphorbiaceae	Drypetes	sp.	Hazosifaka	3	T2-L60b	43	10	7	7	Yes	2	500	490	-29.03	48.9073	8.81051	1.69994	28.77	33.566	May 31
Euphorbiaceae	Drypetes	sp.	Hazosifaka	2	T2-L66a	6	3	1.5	2	No	2	900	870	-28.9598	49.3682	6.79136	2.3656	20.8692	24.3481	April 21
Euphorbiaceae	Drypetes	sp.	Hazosifaka	3	T2-L67a	5	3	1.5	2	No	2	900	870	-29.3888	49.3336	7.31862	2.14583	22.9904	26.8229	April 21
Euphorbiaceae	Drypetes	sp.	Hazosifaka	1	T2-L66a	9	4	2.5	3	Yes	2	900	870	-29.974	50.1626	7.10543	2.27439	22.0554	25.7321	April 21	Should be L65?
Euphorbiaceae	Drypetes	sp.	Hazosifaka	2	T2-L66b	6	3	3	3	Yes	2	900	870	-28.5739	49.7849	6.40131	2.4798	20.0762	23.4229	April 21
Euphorbiaceae	Drypetes	sp.	Hazosifaka	3	T2-L67b	5	3	3	3	Yes	2	900	870	-30.3828	49.9245	7.46406	2.22468	22.4412	26.1822	April 21
Euphorbiaceae	Drypetes	sp.	Hazosifaka	1	T2-L66b	9	4	4	4	Yes	2	900	870	-28.9697	49.4763	7.1005	1.8809	26.3046	30.6896	April 21	Should be L65?
Euphorbiaceae	Drypetes	sp.	Hazosifaka	3	T2-L77b	7	3	3	3	Yes	2	950	910	-30.5899	49.6489	9.27516	2.16139	22.9708	26.8	April 21
Euphorbiaceae	Drypetes	sp.	Hazosifaka	1	T2-L73b	30	3.5	3.5	4	Yes	2	950	910	-28.1506	48.1701	6.87938	1.83671	26.2263	30.5983	April 21
Euphorbiaceae	Drypetes	sp.	Hazosifaka	2	T2-L74b		4.5	4.5	5	Yes	2	950	910	-29.876	50.3682	8.77765	1.78802	28.1697	32.8656	April 21
Euphorbiaceae	Drypetes	sp.	Hazosifaka	1	T2-L88a	3	3	0.5	1	No	2	1000	960	-30.9802	47.8718	7.68536	1.99752	23.9656	27.9607	April 22
Euphorbiaceae	Drypetes	sp.	Hazosifaka	3	T2-L90a	5	4	1.8	2	No	2	1000	960	-31.5009	47.246	7.416	1.65902	28.4783	33.2257	April 22
Euphorbiaceae	Drypetes	sp.	Hazosifaka	1	T2-L88b	3	3	3	3	Yes	2	1000	960	-29.5742	47.8673	7.62186	2.2391	21.378	24.9417	April 22
Euphorbiaceae	Drypetes	sp.	Hazosifaka	3	T2-L90b	5	4	4	4	Yes	2	1000	960	-29.0576	49.0332	7.11761	1.97352	24.8455	28.9873	April 22
Euphorbiaceae	Drypetes	sp.	Hazosifaka	2	T2-L89b	10	5	5	5	Yes	2	1000	960	-27.2214	49.46	8.06533	2.28246	21.6697	25.282	June 2
Euphorbiaceae	Drypetes	sp.	Hazosifaka	2	T2-L98a	5	3	1	1	No	2	1500	1180	-30.4786	47.9849	11.0772	1.92254	24.9591	29.1198	June 1	Forest Interior Plot
Euphorbiaceae	Drypetes	sp.	Hazosifaka	3	T2-L99a	3	2.5	2.5	3	Yes	2	1500	1180	-28.9687	47.365	11.2878	1.90478	24.8664	29.0116	June 1	Forest Interior Plot
Euphorbiaceae	Drypetes	sp.	Hazosifaka	2	T2-L98b	5	3	3	3	Yes	2	1500	1180	-30.4236	48.6368	11.8258	1.96388	24.7656	28.894	June 1	Forest Interior Plot
Euphorbiaceae	Drypetes	sp.	Hazosifaka	1	T2-L97b	9	5	5	5	Yes	2	1500	1180	-30.3546	49.0004	11.5197	1.87904	26.0774	30.4245	June 1	Forest Interior Plot
Fabaceae	Dalbergia	ikopensis	Manary mendoravina	1		33	7	4	4	Yes	1	900	880	-30.1206	46.5186	2.14057	3.17714	14.6417	17.0825	April 27
Fabaceae	Bussea	perrieri	Fandrianakanga	1	T1-L57b	53	8	5	5	Yes	1	900	880	-28.7049	46.3263	2.19652	2.48002	18.6798	21.7938	April 27
Fabaceae	Dalbergia	ikopensis	Manary mendoravina	1	T1-L56b	37	10	7	7	Yes	1	900	880	-27.692	45.0999	6.75847	1.64823	27.3625	31.9239	April 27
Fabaceae	Dalbergia	ikopensis	Manary mendoravina	1	T1-L69b	20	7	5	5	Yes	1	950	930	-29.1332	46.7232	2.30227	2.25216	20.746	24.2043	June 2
Fabaceae	Dalbergia	ikopensis	Manary mendoravina	1	T1-L73b	18	8	6	6	Yes	1	950	930	-28.9282	46.0489	2.55953	1.91985	23.9856	27.984	June 2
Fabaceae	Dalbergia	ikopensis	Manary mendoravina	1	T1-L102b	17	6	5	5	Yes	1	1500	570	-28.3207	47.6792	1.31961	2.07885	22.9354	26.7587	June 1	Forest Interior Plot
Fabaceae	Dalbergia	madagascariensis	Manary voraka	3	T2-L7a	11	3	1	1	No	2	0	0	-28.2545	48.807	-0.134962	2.36152	20.6676	24.1129	April 28
Fabaceae	Dalbergia	madagascariensis	Manary voraka	1	T2-L1a	22	5	1	1	No	2	0	0	-28.3364	48.0568	-0.561335	2.15294	22.3215	26.0425	April 22	Changed from T1-L19
Fabaceae	Dalbergia	madagascariensis	Manary voraka	1	T2-L1b	22	5	5	5	Yes	2	0	0	-26.3119	49.2647	0.668107	2.39262	20.5903	24.0227	April 21
Fabaceae	Dalbergia	madagascariensis	Manary voraka	3	T2-L7b	11	3			Yes	2	0	0	-29.4246	46.8282	-0.398087	2.29706	20.3862	23.7845	April 28	sample height not recorded?
Fabaceae	Dalbergia	madagascariensis	Manary voraka	2		3	1.5	2	2	No	2	0	0	-28.5732	47.781	-1.29961	2.15703	22.1513	25.8439	April 22
Fabaceae	Dalbergia	madagascariensis	Manary voraka	1	T2-L25a	26	6	3	3	Yes	2	150	150	-29.1642	47.6139	-0.346068	2.37971	20.0083	23.3437	April 21
Fabaceae	Dalbergia	madagascariensis	Manary voraka	1	T2-L25b	26	6	5	5	Yes	2	150	150	-28.7046	50.8639	-0.203997	2.53619	20.0552	23.3984	April 21
Fabaceae	Dalbergia	ikopensis	Manary mendoravina	1	T2-L70a	19	5	2	2	No	2	950	910	-30.1013	47.7878	0.643817	2.74404	17.4151	20.3182	June 2
Fabaceae	Dalbergia	ikopensis	Manary mendoravina	2	T2-L80a	30	4	2	2	No	2	950	910	-29.0627	48.903	1.17052	2.6822	18.2324	21.2718	April 21
Fabaceae	Dalbergia	ikopensis	Manary mendoravina	2	T2-L80b	30	4	4	4	Yes	2	950	910	-28.1458	49.7731	0.77553	2.70062	18.4303	21.5026	April 21
Fabaceae	Dalbergia	ikopensis	Manary mendoravina	1	T2-L70b	10	5	5	5	Yes	2	950	910	-28.9589	49.6678	1.03965	2.74526	18.0922	21.1082	April 21
Loganiaceae	Strychnos	madagascariensis	Vakakoa	1	T1-L4a	19	6	1	1	No	1	0	0	-30.916	49.1096	4.72845	1.15553	42.4995	49.5841	May 31	Not on original. black splotches
Loganiaceae	Strychnos	madagascariensis	Vakakoa	1	T1-L3b (va)	45	10	5	5	Yes	1	0	0	-29.833	49.1317	3.98381	1.35121	36.3613	42.4228	May 31	black spots
Loganiaceae	Strychnos	madagascariensis	Vakakoa	1	T1-L4b	19	6	5	5	Yes	1	0	0	-28.202	48.5834	4.52515	1.20867	40.1957	46.8963	May 31	Not on original.
Loganiaceae	Strychnos	madagascariensis	Vakakoa	1	T1-L6a	93	8.5	2	2	No	1	50	60	-31.8483	45.9714	4.67967	1.61335	28.4944	33.2445	April 28
Loganiaceae	Strychnos	madagascariensis	Vakakoa	1	T1-L6b	93	8.5	5	5	Yes	1	50	60	-30.6017	45.4349	4.56787	1.12938	40.2299	46.9363	June 1 (April 28 didn't run correctly).
Loganiaceae	Strychnos	madagascariensis	Vakakoa	1	T1-L18a	35	11	3	3	Yes	1	150	120	-29.414	47.0249	6.71179	1.27601	36.8532	42.9967	May 31	Not truly "150". Followed wrong trail.
Loganiaceae	Strychnos	madagascariensis	Vakakoa	1	T1-L18b	35	11	5	5	Yes	1	150	120	-30.3	47.5546	8.34432	1.34385	35.3868	41.2858	May 31	Not truly "150". Followed wrong trail.
Loganiaceae	Strychnos	madagascariensis	Vakakoa	3	T1-L25a	20	7	1	1	No	1	400	390	-32.0067	47.3366	5.93361	1.99945	23.6749	27.6215	April 27
Loganiaceae	Strychnos	madagascariensis	Vakakoa	1	T1-L23a	21	6	2	2	No	1	400	390	-30.7837		7.10356				April 27	Due to mismatch in run, couldn't calculate %C and %N correctly.
Loganiaceae	Strychnos	madagascariensis	Vakakoa	2	T1-L24a	18.5	6	2.5	3	Yes	1	400	390	-30.7332	46.6304	6.77341	1.6213	28.7612	33.5557	April 27
Loganiaceae	Strychnos	madagascariensis	Vakakoa	3	T1-L25b	20	7	5	5	Yes	1	400	390	-30.5016	46.9403	7.1094	1.92461	24.3895	28.4553	April 27
Loganiaceae	Strychnos	madagascariensis	Vakakoa	1	T1-L23b	21	6	6	6	Yes	1	400	390	-29.0855	47.2258	6.5787	1.76727	26.7225	31.1772	April 27
Loganiaceae	Strychnos	madagascariensis	Vakakoa	2	T1-L24b	18.5	6	6	6	Yes	1	400	390	-29.9483	48.6618	7.0214	1.57214	30.9525	36.1123	April 28
Loganiaceae	Strychnos	madagascariensis	Vakakoa	2	T1-L28a	34	6	2.5	3	Yes	1	450	440	-30.2352	47.0136	6.34808	1.7805	26.4048	30.8064	April 27
Loganiaceae	Strychnos	madagascariensis	Vakakoa	1	T1-L26a	56	7	3	3	Yes	1	450	440	-28.9251	48.1215	6.4807	1.56792	30.6914	35.8076	April 27
Loganiaceae	Strychnos	madagascariensis	Vakakoa	3	T1-L31a	40	10	3	3	Yes	1	450	440	-30.3279	46.9526	6.22927	1.92018	24.4522	28.5284	April 28
Loganiaceae	Strychnos	madagascariensis	Vakakoa	3	T1-L31b	40	10	5	5	Yes	1	450	440	-29.2911	47.1936	6.99143	1.63507	28.8634	33.6749	April 28
Loganiaceae	Strychnos	madagascariensis	Vakakoa	1	T1-L26b	56	7	6	6	Yes	1	450	440	-29.5465	46.7635	6.08626	2.09681	22.3022	26.02	April 27
Loganiaceae	Strychnos	madagascariensis	Vakakoa	2	T1-L28b	34	6	6	6	Yes	1	450	440	-30.1592	47.5206	7.55345	1.57023	30.2635	35.3084	April 27
Loganiaceae	Strychnos	madagascariensis	Vakakoa	4	T1-L39a	0.5	1.5	1	1	No	1	500	490	-32.422	46.8378	4.89146	2.3546	19.892	23.208	April 27
Loganiaceae	Strychnos	madagascariensis	Vakakoa	2	T1-L37a	47	8	3	3	Yes	1	500	490	-32.5051	45.2843	5.78705	1.96407	23.0564	26.8998	April 27
Loganiaceae	Strychnos	madagascariensis	Vakakoa	1	T1-L36a	87	14	5	5	Yes	1	500	490	-30.2402	47.4843	6.70833	1.86582	25.4496	29.692	April 22
Loganiaceae	Strychnos	madagascariensis	Vakakoa	2	T1-L37b	47	8	6	6	Yes	1	500	490	-31.6268	45.8693	5.20405	1.75786	26.0938	30.4436	April 22
Loganiaceae	Strychnos	madagascariensis	Vakakoa	3	T1-L38b	51	11	6	6	Yes	1	500	490	-29.5437	46.9573	6.19653	2.7449	17.1071	19.9588	April 27
Loganiaceae	Strychnos	madagascariensis	Vakakoa	1	T1-L36b	87	14	7	7	Yes	1	500	490	-29.7001	47.2667	6.76352	1.77741	26.593	31.0261	April 22
Loganiaceae	Strychnos	madagascariensis	Vakakoa	1	T1-L50a	0.5	2	1.5	2	No	1	900	880	-30.1136	47.4341	9.39305	1.88717	25.1351	29.3251	April 27
Loganiaceae	Strychnos	madagascariensis	Vakakoa	2	T1-L51a	0.5	3	1.5	2	No	1	900	880	-29.2901	47.2564	7.77267	1.66945	28.3065	33.0252	April 27
Loganiaceae	Strychnos	madagascariensis	Vakakoa	3	T1-L52a	1	2	1.5	2	No	1	900	880	-31.6658	46.5771	8.04277	1.70443	27.3271	31.8826	April 27
Loganiaceae	Strychnos	madagascariensis	Vakakoa	1	T1-L71a	25	0.5	0.5	1	No	1	950	930	-31.4652	46.5209	8.73096	1.71661	27.1005	31.6181	June 2
Loganiaceae	Strychnos	madagascariensis	Vakakoa	2	T1-L72a	3	2	2	2	No	1	950	930	-29.9292	47.2839	10.0364	1.81409	26.0648	30.4098	June 2
Loganiaceae	Strychnos	madagascariensis	Vakakoa	3	T1-L74b	5	4	4	4	Yes	1	950	930	-30.3582	46.7225	8.4438	1.64836	28.3448	33.0699	June 2
Loganiaceae	Strychnos	madagascariensis	Vakakoa	1	T1-L86a	1	1	1	1	No	1	1000	990	-31.068	46.4578	11.6735	1.65245	28.1145	32.8012	May 31
Loganiaceae	Strychnos	madagascariensis	Vakakoa	2	T1-L88b	2	1.5	1.5	2	No	1	1000	990	-30.638	47.0146	11.8201	1.92757	24.3906	28.4565	May 31
Loganiaceae	Strychnos	madagascariensis	Vakakoa	3	T1-L89a	2	2	2	2	No	1	1000	990	-31.032	46.2544	11.2529	1.51328	30.5656	35.6609	May 31
Loganiaceae	Strychnos	madagascariensis	Vakakoa	2	T1-L97a	10	6	2	2	No	1	1500	570	-31.4127	47.6423	6.75648	1.64577	28.9484	33.7741	June 1	Forest Interior Plot
Loganiaceae	Strychnos	madagascariensis	Vakakoa	1	T1-L99a	4	4	2	2	No	1	1500	570	-31.3023	48.0982	8.28925	1.40855	34.1473	39.8397	June 2	Forest Interior Plot
Loganiaceae	Strychnos	madagascariensis	Vakakoa	1	T1-L99b	4	4	4	4	Yes	1	1500	570	-30.3753	47.9598	8.05195	1.4889	32.2115	37.5812	June 2	Forest Interior Plot
Loganiaceae	Strychnos	madagascariensis	Vakakoa	2	T1-L97b	10	6	5	5	Yes	1	1500	570	-30.0066	48.4821	5.72673	1.45476	33.3266	38.8821	June 1	Forest Interior Plot
Loganiaceae	Strychnos	madagascariensis	Vakakoa	3		2	1.5				1	1500	570	-30.2103	47.9446	7.76505	2.04364	23.4604	27.3712	June 2	Not on original.
Loganiaceae	Strychnos	madagascariensis	Vakakoa	1	T2-L3a	17	6	1	1	No	2	0	0	-30.0563	48.4062	3.58169	1.18898	40.7124	47.4991	June 2
Loganiaceae	Strychnos	madagascariensis	Vakakoa	2	T2-L4b	16	3.5	3	3	Yes	2	0	0	-28.2659	50.1303	3.91513	1.80779	27.7302	32.3528	April 21
Loganiaceae	Strychnos	madagascariensis	Vakakoa	1	T2-L3b	17	6	5	5	Yes	2	0	0	-28.9738	48.7675	3.61664	0.986452	49.4373	57.6785	April 21
Loganiaceae	Strychnos	madagascariensis	Vakakoa	3	T2-L11a	8	4.5				2	0	0	-29.0772	49.3183	4.50915	1.10885	44.4769	51.8912	April 28	sample height not recorded? Envelope says "matrix side"
Loganiaceae	Strychnos	madagascariensis	Vakakoa	3	T2-L11b	8	4.5			Yes	2	0	0	-29.1693	48.3027	4.89727	1.03584	46.6314	54.4049	April 28	sample height not recorded?
Loganiaceae	Strychnos	madagascariensis	Vakakoa	3	T2-L5a	10	3			No	2	0	0	-30.1797	48.953	3.87338	1.13447	43.1504	50.3435	April 21	sample height not recorded?
Loganiaceae	Strychnos	madagascariensis	Vakakoa	3	T2-L5b	10	3	3	3	Yes	2	0	0	-26.8436	44.9266	6.2779	1.87095	24.0127	28.0156	April 22	sample height not recorded?
Loganiaceae	Strychnos	madagascariensis	Vakakoa	2	T2-L4a	16	3.5				2	0	0	-28.902	51.362	4.42106	1.38151	37.1781	43.3757	April 22
Loganiaceae	Strychnos	madagascariensis	Vakakoa	2	T2-L18a	1	3	1.5	2	No	2	50	50	-30.4713	48.3348	5.41032	1.5703	30.7806	35.9117	June 2
Loganiaceae	Strychnos	madagascariensis	Vakakoa	3	T2-L17b	26	6	5	5	Yes	2	50	50	-28.3864	50.5776	4.33337	1.2006	42.1271	49.1497	June 2
Loganiaceae	Strychnos	madagascariensis	Vakakoa	1	T2-L16b	3	4			Yes	2	50	50	-28.5434	50.9705	4.25771	1.38513	36.7983	42.9325	June 2	moved the ID # from "Height(m)" column (where it was on printing data sheet for grinding volunteers) to ID column
Loganiaceae	Strychnos	madagascariensis	Vakakoa	2	T2-L18b	1	3			Yes	2	50	50	-29.9243	48.0521	5.33109	1.57523	30.5049	35.5901	June 2
Loganiaceae	Strychnos	madagascariensis	Vakakoa	1	T2-L27a	70	3	1	1	No	2	150	150	-30.6437	48.343	7.27786	1.30988	36.9064	43.0587	April 21
Loganiaceae	Strychnos	madagascariensis	Vakakoa	1	T2-L27b	70	3	3	3	Yes	2	150	150	-30.3876	48.5244	6.69326	1.24011	39.1291	45.6519	April 21
Loganiaceae	Strychnos	madagascariensis	Vakakoa	1	T2-L32a	2	1.5	1.5	2	No	2	400	380	-30.7144	48.0288	6.8057	1.58754	30.2537	35.297	April 22
Loganiaceae	Strychnos	madagascariensis	Vakakoa	1	T2-L54a	3	3	2	2	No	2	500	490	-29.288	47.7857	9.26903	1.92087	24.8771	29.0242	May 31
Loganiaceae	Strychnos	madagascariensis	Vakakoa	2	T2-L56a	4	4	2	2	No	2	500	490	-29.921	47.3681	10.6927	1.67254	28.321	33.0421	May 31
Loganiaceae	Strychnos	madagascariensis	Vakakoa	3	T2-L59a	2.5	3	2	2	No	2	500	490	-30.582	47.0548	9.64164	1.32412	35.5367	41.4607	May 31
Loganiaceae	Strychnos	madagascariensis	Vakakoa	2	T2-L56b	4	4	4	4	Yes	2	500	490	-29.6	47.5719	10.2326	1.6912	28.1291	32.8182	May 31
Loganiaceae	Strychnos	madagascariensis	Vakakoa	2	T2-L68a	19	5	2	2	No	2	900	870	-30.6952	47.6962	8.62314	1.37404	34.7125	40.499	June 2
Loganiaceae	Strychnos	madagascariensis	Vakakoa	1	T2-L63a	23	7	3	3	Yes	2	900	870	-28.8405	48.1151	6.40891	1.33997	35.9077	41.8935	April 21
Loganiaceae	Strychnos	madagascariensis	Vakakoa	3	T2-L69a	5	3	3	3	Yes	2	900	870	-29.9269	49.6547	7.45064	1.4265	34.8088	40.6114	April 21
Loganiaceae	Strychnos	madagascariensis	Vakakoa	2	T2-L68b	15	5	4	4	Yes	2	900	870	-28.647	51.5383	7.94211	1.38007	37.3448	43.5702	April 21
Loganiaceae	Strychnos	madagascariensis	Vakakoa	1	T2-L63b	23	7	6	6	Yes	2	900	870	-28.6198	49.9858	6.81836	1.62384	30.7825	35.9139	April 21
Loganiaceae	Strychnos	madagascariensis	Vakakoa	2	T2-L76a	2	1	1	1	No	2	950	910	-30.3077	48.5214	7.61153	1.87662	25.8558	30.1659	April 21
Loganiaceae	Strychnos	madagascariensis	Vakakoa	3	T2-L78a	1	1	1	1	No	2	950	910	-30.3767	47.9659	9.94071	1.9538	24.5501	28.6426	April 21
Loganiaceae	Strychnos	madagascariensis	Vakakoa	1	T2-L71a	14	5	2.5	3	Yes	2	950	910	-30.1376	47.7977	9.07403	1.85655	25.7455	30.0372	April 21
Loganiaceae	Strychnos	madagascariensis	Vakakoa	1	T2-L71b	14	5	5	5	Yes	2	950	910	-29.6291	51.8421	9.80124	1.7219	30.1074	35.1264	April 21
Loganiaceae	Strychnos	madagascariensis	Vakakoa	1	T2-L91a	8	4	2	2	No	2	1000	960	-29.8204	48.6223	5.79937	1.43225	33.9482	39.6073	April 22
Loganiaceae	Strychnos	madagascariensis	Vakakoa	2	T2-L94a	35	7	2	2	No	2	1000	960	-30.9172	47.2978	6.71836	1.45169	32.5811	38.0123	April 22
Loganiaceae	Strychnos	madagascariensis	Vakakoa	1	T2-L91b	8	4	3	3	Yes	2	1000	960	-28.9406	49.0567	5.59877	1.49077	32.9069	38.3925	April 22
Loganiaceae	Strychnos	madagascariensis	Vakakoa	2	T2-L94b	35	7	6	6	Yes	2	1000	960	-28.5067	49.1935	7.24183	1.29577	37.9647	44.2934	April 22
Loganiaceae	Strychnos	madagascariensis	Vakakoa	3	T2-L95b	26	8	6	6	Yes	2	1000	960	-32.2633	43.8606	7.34205	1.43612	30.541	35.6322	April 22
Loganiaceae	Strychnos	madagascariensis	Vakakoa	2	T2-L110a	1	0.4	0.4	1	No	2	1500	1180	-31.2637	47.2742	9.75131	1.70993	27.6468	32.2556	June 1	Forest Interior Plot
Loganiaceae	Strychnos	madagascariensis	Vakakoa	3	T2-L112a	4	1.5	1	1	No	2	1500	1180	-29.0937	46.8756	13.1296	1.51182	31.0061	36.1748	June 1	Forest Interior Plot
Loganiaceae	Strychnos	madagascariensis	Vakakoa	1	T2-L108a	2	1.5	1.5	2	No	2	1500	1180	-31.0626	47.9537	11.8073	1.5724	30.4971	35.581	June 1	Forest Interior Plot
Loganiaceae	Strychnos	madagascariensis	Vakakoa	3	T2-L112b	4	2.5	2.5	3	Yes	2	1500	1180	-29.5277	46.7277	12.4777	1.51466	30.8503	35.9931	June 1	Forest Interior Plot
Meliaceae	Astrotrichilia	asterotricha	Valomamay	1	T1-L5b	4	3	2.5	3	Yes	1	50	60	-30.1074	50.7596	6.20377	1.61405	31.4486	36.691	April 28
Meliaceae	Astrotrichilia	asterotricha	Valomamay	1	T1-L5a	26	6	5	5	Yes	1	50	60	-30.8597	47.7325	5.62232	1.77153	26.9442	31.4358	April 28
Meliaceae	Astrotrichilia	asterotricha	Valomamay	1	T1-L9a		5	1.5	2	No	1	100	100							April 22	Tree leaning considerably
Meliaceae	Astrotrichilia	asterotricha	Valomamay	2	T1-L10a	6	3	2	2	No	1	100	100	-30.2002	47.9635	6.61397	1.66105	28.8753	33.6888	April 22
Meliaceae	Astrotrichilia	asterotricha	Valomamay	2	T1-L10b	6	3	3	3	Yes	1	100	100	-29.5296	48.9981	6.34899	1.65076	29.6821	34.6301	April 22
Meliaceae	Astrotrichilia	asterotricha	Valomamay	1	T1-L9b		5	3	3	Yes	1	100	100	-29.0985	48.8845	6.19847	1.70304	28.7042	33.4892	April 22	Tree leaning considerably
Meliaceae	Astrotrichilia	asterotricha	Valomamay	1	T1-L16b	92	11	5	5	Yes	1	150	120	-29.049	48.6335	7.42266	1.67315	29.067	33.9125	May 31	Not truly "150". Followed wrong trail.
Meliaceae	Astrotrichilia	asterotricha	Valomamay	1	T1-L32a	24	9	3	3	Yes	1	500	490	-29.4525	48.3281	5.98145	2.35743	20.5003	23.9178	April 22
Meliaceae	Astrotrichilia	asterotricha	Valomamay	1	T1-L32b	24	9	5	5	Yes	1	500	490	-29.3243	47.9636	6.31422	2.17169	22.0858	25.7675	April 22
Meliaceae	Astrotrichilia	asterotricha	Valomamay	1	T1-L40a	9	4	2	2	No	1	900	880	-31.571	48.0054	8.65889	2.35018	20.4263	23.8314	April 27
Meliaceae	Astrotrichilia	asterotricha	Valomamay	1	T1-L40b	9	4	4	4	Yes	1	900	880	-30.605	47.4088	8.67899	2.20425	21.5079	25.0933	April 27
Meliaceae	Astrotrichilia	asterotricha	Valomamay	2	T1-L55b	18	10	7	7	Yes	1	900	880	-30.4344	47.6374	7.01827	2.14841	22.1734	25.8697	April 27
Meliaceae	Astrotrichilia	asterotricha	Valomamay	1	T1-L75b	48	12	7	7	Yes	1	950	930	-29.1513	48.535	6.69129	1.56083	31.0957	36.2793	June 2
Meliaceae	Astrotrichilia	asterotricha	Valomamay	1	T1-L87b	53	12	8	7	Yes	1	1000	990	-28.555	47.7181	8.55503	1.61258	29.5912	34.5241	May 31
Meliaceae	Astrotrichilia	asterotricha	Valomamay	2	T1-L92a	27	8	2	2	No	1	1500	570	-29.6116	48.4132	5.19166	1.70529	28.39	33.1226	June 1	Forest Interior Plot
Meliaceae	Astrotrichilia	asterotricha	Valomamay	3	T1-L101b	7	4	4	4	Yes	1	1500	570	-32.6076	50.0344	6.76911	2.35905	21.2095	24.7452	June 1	Forest Interior Plot
Meliaceae	Astrotrichilia	asterotricha	Valomamay	1	T1-L90b	11	6	5.5	5	Yes	1	1500	570	-29.0923	49.265	6.27881	2.13998	23.0212	26.8589	June 2	Forest Interior Plot
Meliaceae	Astrotrichilia	asterotricha	Valomamay	2	T1-L92b	27	8	6	6	Yes	1	1500	570	-29.3136	49.9161	5.70981	1.8536	26.9293	31.4184	June 1	Forest Interior Plot
Meliaceae	Astrotrichilia	asterotricha	Valomamay	1	T2-L6a	17	5	2	2	No	2	0	0	-28.23	48.622	4.70179	1.76635	27.5267	32.1155	April 28
Meliaceae	Astrotrichilia	asterotricha	Valomamay	3	T2-L10b	6	4	4	4	Yes	2	0	0	-28.6688	50.4909	4.3536	1.42262	35.4915	41.408	April 28	black spot
Meliaceae	Astrotrichilia	asterotricha	Valomamay	2	T2-L9b	13	4	4	4	Yes	2	0	0	-28.7482	51.2184	5.72231	1.28926	39.7269	46.3494	April 28
Meliaceae	Astrotrichilia	asterotricha	Valomamay	1	T2-L6b	17	5	5	5	Yes	2	0	0	-27.6254	49.6828	5.17815	1.61914	30.6846	35.7997	April 28
Meliaceae	Astrotrichilia	asterotricha	Valomamay	3	T2-L19a	23	6	3	3	Yes	2	50	50	-28.7863	50.1654	3.73976	1.66856	30.0651	35.077	June 2
Meliaceae	Astrotrichilia	asterotricha	Valomamay	2	T2-L13b	8	6	5	5	Yes	2	50	50	-28.1434	50.4895	4.19176	1.9217	26.2733	30.6531	June 2
Meliaceae	Astrotrichilia	asterotricha	Valomamay	3	T2-L19b	23	6	5	5	Yes	2	50	50	-28.1713	49.8684	3.60613	1.68754	29.5509	34.4771	June 2
Meliaceae	Astrotrichilia	asterotricha	Valomamay	1	T2-L12a	15	5				2	50	50	-28.6754	50.1176	4.36707	1.51417	33.0992	38.6168	June 2
Meliaceae	Astrotrichilia	asterotricha	Valomamay	1	T2-L12b	15	5			Yes	2	50	50	-27.9624	50.8625	5.00756	1.7203	29.566	34.4947	June 2
Meliaceae	Astrotrichilia	asterotricha	Valomamay	2	T2-L13a	8	6				2	50	50	-29.2933	50.0844	4.54551	1.83904	27.234	31.7739	June 2
Meliaceae	Astrotrichilia	asterotricha	Valomamay	3	T2-L22a	16	5	2	2	No	2	100	110	-27.699	48.8202	3.33438	1.87296	26.0657	30.4109	May 31
Meliaceae	Astrotrichilia	asterotricha	Valomamay	1	T2-L20a	22	5.5	3	3	Yes	2	100	110	-28.402	49.8889	4.0683	1.60754	31.0343	36.2077	May 31
Meliaceae	Astrotrichilia	asterotricha	Valomamay	2	T2-L21a	17	5.5	3	3	Yes	2	100	110	-28.301	50.5003	4.63623	1.4925	33.8361	39.4766	May 31
Meliaceae	Astrotrichilia	asterotricha	Valomamay	1	T2-L20b	22	5.5	5	5	Yes	2	100	110	-27.363	50.8933	4.18775	1.8723	27.1822	31.7135	May 31
Meliaceae	Astrotrichilia	asterotricha	Valomamay	2	T2-L21b	17	5.5	5	5	Yes	2	100	110	-28.526	49.7844	4.61281	1.46456	33.9927	39.6593	May 31
Meliaceae	Astrotrichilia	asterotricha	Valomamay	3	T2-L22b	16	5	5	5	Yes	2	100	110	-26.575	51.7717	4.28256	1.79112	28.9046	33.723	May 31
Meliaceae	Astrotrichilia	asterotricha	Valomamay	2	T2-L24a	26	6.5	3	3	Yes	2	150	150	-28.4658	48.49	4.00525	1.70373	28.4612	33.2056	April 21
Meliaceae	Astrotrichilia	asterotricha	Valomamay	1	T2-L23b	40	7	5	5	Yes	2	150	150	-27.6091	51.0658	4.2484	1.88539	27.0851	31.6002	April 21
Meliaceae	Astrotrichilia	asterotricha	Valomamay	2	T2-L24b	26	6.5	5	5	Yes	2	150	150	-28.421	50.5084	4.71582	1.1471	44.0316	51.3716	April 21
Meliaceae	Astrotrichilia	asterotricha	Valomamay	3	T2-L26a	5	4.5				2	150	150	-30.2697	48.9667	5.0495	2.6254	18.6511	21.7603	April 21
Meliaceae	Astrotrichilia	asterotricha	Valomamay	3	T2-L26b	5	4.5			Yes	2	150	150	-30.9667	48.8072	3.93514	2.48091	19.6731	22.9526	April 21
Meliaceae	Astrotrichilia	asterotricha	Valomamay	2	T2-L30b	5	3	3	3	Yes	2	400	380	-30.8905	48.8258	6.99606	2.44962	19.932	23.2547	April 22
Meliaceae	Astrotrichilia	asterotricha	Valomamay	1	T2-L29b	8	4	4	4	Yes	2	400	380	-30.4539	50.3981	6.51471	1.91982	26.2514	30.6275	April 22
Meliaceae	Astrotrichilia	asterotricha	Valomamay	3	T2-L31b	18	5	4	4	Yes	2	400	380	-28.2284	52.697	5.63211	1.56023	33.7751	39.4054	April 22
Meliaceae	Astrotrichilia	asterotricha	Valomamay	4	T2-L36b	19.5	5	5	5	Yes	2	400	380	-29.0366	49.5667	6.22535	1.51887	32.6338	38.0739	April 22
Meliaceae	Astrotrichilia	asterotricha	Valomamay	3	T2-L46b	6	6	5	5	Yes	2	450	440	-29.8996	49.2968	8.31611	1.96525	25.0842	29.2658	June 1
Meliaceae	Astrotrichilia	asterotricha	Valomamay	2	T2-L47b	15	7	6	6	Yes	2	450	440	-30.1206	48.8225	7.69691	1.72776	28.2576	32.9682	June 1
Meliaceae	Astrotrichilia	asterotricha	Valomamay	1	T2-L45b	50	9	7	7	Yes	2	450	440	-27.6916	50.4587	7.4232	1.79795	28.0645	32.7429	June 1
Meliaceae	Astrotrichilia	asterotricha	Valomamay	2	T2-L62b	19	6	5	5	Yes	2	900	870	-29.0849	50.1925	6.18424	1.89482	26.4893	30.905	April 21
Meliaceae	Astrotrichilia	asterotricha	Valomamay	1	T2-L61b	24	8	6	6	Yes	2	900	870	-27.9803	52.5357	6.06737	1.73438	30.2907	35.3402	April 21
Meliaceae	Astrotrichilia	asterotricha	Valomamay	3	T2-L64b	30.5	8	6.5	7	Yes	2	900	870	-27.6951	51.7831	6.53958	1.86623	27.7474	32.3729	April 21
Meliaceae	Astrotrichilia	asterotricha	Valomamay	4	T2-L84a	3	2	2	2	No	2	950	910	-29.9517	48.3822	8.46161	2.97592	16.2579	18.9681	April 21
Meliaceae	Astrotrichilia	asterotricha	Valomamay	3	T2-L83a	12	4	2.5	3	Yes	2	950	910	-28.98	51.4708	7.54813	2.12206	24.2551	28.2984	April 21
Meliaceae	Astrotrichilia	asterotricha	Valomamay	3	T2-L83b	12	4	4	4	Yes	2	950	910	-28.8514	53.1334	8.361	1.82125	29.1741	34.0375	April 21
Meliaceae	Astrotrichilia	asterotricha	Valomamay	1	T2-L81b	19	5	5	5	Yes	2	950	910	-28.2972	51.7174	8.25401	1.62136	31.8975	37.2148	April 21
Meliaceae	Astrotrichilia	asterotricha	Valomamay	2	T2-L82b	15	5	5	5	Yes	2	950	910	-28.8302	51.8618	8.00327	1.817	28.5425	33.3005	April 21 (didn't run properly on April 27)
Meliaceae	Astrotrichilia	asterotricha	Valomamay	1	T2-L85b	9	3	3	3	Yes	2	1000	960	-29.2785	48.3366	7.24584	2.18659	22.1059	25.791	April 22
Meliaceae	Astrotrichilia	asterotricha	Valomamay	2	T2-L86b	16	5	5	5	Yes	2	1000	960	-27.2661	52.6506	7.21208	1.78778	29.4503	34.3596	April 22
Meliaceae	Astrotrichilia	asterotricha	Valomamay	3	T2-L87b	23	6	5	5	Yes	2	1000	960	-27.5589	50.7289	7.44099	1.69834	29.8697	34.849	April 22
Meliaceae	Astrotrichilia	asterotricha	Valomamay	2	T2-L107a	0.5	0.5	0.5	1	No	2	1500	1180	-32.3137	47.8024	11.2491	2.41669	19.7801	23.0775	June 1	Forest Interior Plot
Meliaceae	Astrotrichilia	asterotricha	Valomamay	1	T2-L106b	13	8	6	6	Yes	2	1500	1180	-30.7586	48.7431	9.93751	2.17016	22.4606	26.2048	June 1	Forest Interior Plot
Meliaceae	Astrotrichilia	asterotricha	Valomamay	4	T2-L111b	31	9	6	6	Yes	2	1500	1180	-27.805	51.2649	10.5928	1.53115	33.4813	39.0626	May 31	Forest Interior Plot
Meliaceae	Astrotrichilia	asterotricha	Valomamay	3	T2-L109b	39	13	7	7	Yes	2	1500	1180	-28.5846	50.1804	9.57098	1.60429	31.2789	36.4931	June 1	Forest Interior Plot
Myrtaceae	Eugenia	tropophylla	Hajonjia	3		0.5	0.5	0.5	1	No	1	900	880	-30.744	43.4886	8.13685	1.68662	25.7845	30.0827	June 2 (didn't run properly on April 27)
Myrtaceae	Eugenia	tropophylla	Hajonjia	1	T1-L45b	6	7	3	3	Yes	1	900	880	-29.636	48.0178	8.48778	1.47807	32.4869	37.9025	April 27
Myrtaceae	Eugenia	tropophylla	Hajonjia	2	T1-L53b	19	7	5	5	Yes	1	900	880	-29.1877	45.8852	6.58382	1.1678	39.2921	45.8422	April 27
Myrtaceae	Eugenia	tropophylla	Hajonjia	2	T1-L66a	9	5	2	2	No	1	950	930	-30.6452	46.6099	8.71915	1.55268	30.0189	35.0231	June 2
Myrtaceae	Eugenia	tropophylla	Hajonjia	1	T1-L63b	16	7	3	3	Yes	1	950	930	-29.8923	49.4679	8.7929	1.84987	26.7413	31.199	June 2
Myrtaceae	Eugenia	tropophylla	Hajonjia	2	T1-L67b	9	5	5	5	Yes	1	950	930	-31.5743	48.1917	9.42392	2.53544	19.0072	22.1757	June 2
Myrtaceae	Eugenia	tropophylla	Hajonjia	3	T1-L70b	46	10	6	6	Yes	1	950	930	-32.7242	46.023	7.15794	1.17894	39.0377	45.5453	June 2
Myrtaceae	Eugenia	tropophylla	Hajonjia	1	T1-L80a	19	10	1	1	No	1	1000	990	-30.47	46.6729	8.67072	1.89007	24.6938	28.8102	May 31
Myrtaceae	Eugenia	tropophylla	Hajonjia	4	T1-L85a	1	1	1	1	No	1	1000	990	-29.9401	43.7835	14.006	1.84297	23.7571	27.7174	May 31
Myrtaceae	Eugenia	tropophylla	Hajonjia	1	T1-L80b	19	10	5	5	Yes	1	1000	990	-29.503	47.5115	8.7136	1.83833	25.845	30.1533	May 31
Myrtaceae	Eugenia	tropophylla	Hajonjia	2	T1-L82b	27	8	5	5	Yes	1	1000	990	-27.919	47.9858	8.66789	1.85933	25.8081	30.1103	May 31
Myrtaceae	Eugenia	tropophylla	Hajonjia	3		64	16	5	5	Yes	1	1000	990	-29.961	48.7894	10.1035	2.00545	24.3285	28.384	May 31
Myrtaceae	Eugenia	tropophylla	Hajonjia	1	T2-L37a	30	7	0.5	1	No	2	400	380	-33.4525	48.3783	7.14675	1.887	25.6377	29.9115	April 22	Tree Fallen
Myrtaceae	Eugenia	tropophylla	Hajonjia	1	T2-L37b	30	7	3	3	Yes	2	400	380	-30.916	50.992	6.66722	2.35032	21.6957	25.3124	April 22	Tree Fallen (thus "high" isn't very high)
Myrtaceae	Eugenia	tropophylla	Hajonjia	2	T2-L104a	6	4	1.5	2	No	2	1500	1180	-31.7266	48.6432	10.5317	1.84008	26.4354	30.8422	June 1	Forest Interior Plot
Myrtaceae	Eugenia	tropophylla	Hajonjia	1	T2-L104b	6	4	4	4	Yes	2	1500	1180	-30.8797	48.1819	9.81506	2.05487	23.4477	27.3564	June 1	Forest Interior Plot
Myrtaceae	Eugenia	tropophylla	Hajonjia	3	T2-L105b	33	8	5	5	Yes	2	1500	1180	-31.1296	50.8017	10.4904	1.58307	32.0907	37.4402	June 1	Forest Interior Plot
Myrtaceae	Eugenia	tropophylla	Hajonjia	1	T2-L103b	19	10	6	6	Yes	2	1500	1180	-29.087	49.0336	10.7539	1.72246	28.4673	33.2128	May 31	Forest Interior Plot
Oleaceae	Noronhia	boiensis	Tsilaitra	4	T1-L44a	1	2	1.5	2	No	1	900	880	-28.8716	46.704	8.95082	1.09272	42.7409	49.8658	April 27	T1-900 m. Listed as TSI No # but should be T1-L44a
Oleaceae	Noronhia	boiensis	Tsilaitra	2	T1-L42b	12	6	5	5	Yes	1	900	880	-28.7951	47.1213	10.621	0.920081	51.2143	59.7517	April 27
Oleaceae	Noronhia	boiensis	Tsilaitra	3	T1-L43b	16	6	5	5	Yes	1	900	880	-26.2961	47.9573	9.29172	0.991183	48.3839	56.4495	April 27
Oleaceae	Noronhia	boiensis	Tsilaitra	1	T1-L41b	30	7	6	6	Yes	1	900	880	-28.2998	45.4298	8.97769	0.979521	46.3796	54.1111	April 27
Oleaceae	Noronhia	boiensis	Tsilaitra	1	T1-L59a	1	3	3	3	Yes	1	950	930	-29.431	42.6742	11.498	0.860693	49.5812	57.8464	June 2
Oleaceae	Noronhia	boiensis	Tsilaitra	2	T1-L60b	1	4	4	4	Yes	1	950	930	-27.8612	46.8402	12.3026	0.938798	49.8938	58.2111	June 2
Oleaceae	Noronhia	boiensis	Tsilaitra	3	T1-L61b	3	4	4	4	Yes	1	950	930	-28.9113	47.3815	11.2813	1.12368	42.1662	49.1953	June 2
Oleaceae	Noronhia	boiensis	Tsilaitra	4	T1-L62b	14	6	5	5	Yes	1	950	930	-27.9312	46.6404	12.5629	0.981098	47.539	55.4637	June 2
Oleaceae	Noronhia	boiensis	Tsilaitra	4	T1-L79a	1	2	1.5	2	No	1	1000	990	-29.143	45.9867	10.1611	1.25514	36.6386	42.7463	May 31
Oleaceae	Noronhia	boiensis	Tsilaitra	2	T1-L77b	17	6	5	5	Yes	1	1000	990	-28.372	46.3416	11.4669	1.16124	39.907	46.5594	May 31
Oleaceae	Noronhia	boiensis	Tsilaitra	3	T1-L78b	14	6	5	5	Yes	1	1000	990	-28.787	46.7322	11.7345	0.941486	49.6367	57.9111	May 31
Oleaceae	Noronhia	boiensis	Tsilaitra	1	T1-L76b	23	8	6	6	Yes	1	1000	990	-28.791	47.0535	10.5535	0.806977	58.3084	68.0284	May 31
Oleaceae	Noronhia	boiensis	Tsilaitra	4	T1-L98a	0.5	1	1	1	No	1	1500	570	-28.7007	46.9829	7.50073	0.998499	47.0535	54.8973	June 1	Forest Interior Plot
Oleaceae	Noronhia	boiensis	Tsilaitra	2	T1-L95a	19	7	2	2	No	1	1500	570	-28.1586	48.2852	5.9035	0.975857	49.4798	57.7281	June 1	Forest Interior Plot
Oleaceae	Noronhia	boiensis	Tsilaitra	3	T1-L96a	2.5	3	3	3	Yes	1	1500	570	-28.9517	47.3654	8.37562	1.0145	46.6884	54.4714	June 1	Forest Interior Plot
Oleaceae	Noronhia	boiensis	Tsilaitra	1	T1-L94b	4	4	4	4	Yes	1	1500	570	-28.8086	48.1018	7.47836	0.983496	48.909	57.0622	June 1	Forest Interior Plot
Oleaceae	Noronhia	boiensis	Tsilaitra	2	T1-L95b	19	7	5	5	Yes	1	1500	570	-28.2017	47.1285	5.94439	1.00231	47.0199	54.8582	June 1	Forest Interior Plot
Oleaceae	Noronhia	boiensis	Tsilaitra	4	T2-L44a	0.5	2	1.5	2	No	2	450	440	-28.7377	46.9969	8.27878	0.942453	49.8666	58.1794	June 1
Oleaceae	Noronhia	boiensis	Tsilaitra	2	T2-L42b	10	3	3	3	Yes	2	450	440	-28.9317	46.9916	8.56169	1.09566	42.8889	50.0384	June 1
Oleaceae	Noronhia	boiensis	Tsilaitra	1	T2-L41b	16	6	5	5	Yes	2	450	440	-26.7517	45.3381	10.8678	0.985394	46.0101	53.68	June 1
Oleaceae	Noronhia	boiensis	Tsilaitra	3	T2-L43b	25	6	6	6	Yes	2	450	440	-26.8217	46.7966	9.62244	1.01644	46.0396	53.7144	June 1
Oleaceae	Noronhia	boiensis	Tsilaitra	3	T2-L53a	33	7	1	1	No	2	500	490	-27.392	46.7737	8.06766	1.09528	42.7048	49.8237	May 31
Oleaceae	Noronhia	boiensis	Tsilaitra	2	T2-L52b	12	6	5	5	Yes	2	500	490	-27.337	46.4561	9.82503	1.15897	40.0838	46.7658	May 31
Oleaceae	Noronhia	boiensis	Tsilaitra	1	T2-L51b	36	7	6	6	Yes	2	500	490	-27.1471	46.9264	9.66273	0.955498	49.112	57.299	April 28
Oleaceae	Noronhia	boiensis	Tsilaitra	3	T2-L55b	33	7	6	6	Yes	2	500	490	-27.124	47.4753	9.65516	0.923385	51.4144	59.9852	May 31	white tiny stars of fungus or something, bug egg or two
Oleaceae	Noronhia	boiensis	Tsilaitra	1	T2-L72a	0.5	0.5	0.5	1	No	2	950	910	-28.5096	47.3587	6.4023	1.01636	46.5964	54.3641	April 21
Oleaceae	Noronhia	boiensis	Tsilaitra	2	T2-L75a	1	1	1	1	No	2	950	910	-29.7023	46.3033	8.31918	1.08423	42.7063	49.8255	April 21
Oleaceae	Noronhia	boiensis	Tsilaitra	3	T2-L79a	20	6	2	2	No	2	950	910	-27.2565	47.7322	8.66079	1.09705	43.5097	50.7628	April 21
Oleaceae	Noronhia	boiensis	Tsilaitra	3	T2-L79b	20	10	10	7	Yes	2	950	910	-26.5588	48.9145	9.96683	0.935534	52.2851	61.0011	April 21
Oleaceae	Noronhia	boiensis	Tsilaitra	2	T2-L93b	0.5	0.5	0.5	1	No	2	1000	960	-30.6418	45.5087	6.65801	1.03059	44.1578	51.5189	April 22
Oleaceae	Noronhia	boiensis	Tsilaitra	1	T2-L92a	1	3	2	2	No	2	1000	960	-28.0128	46.2376	5.74957	0.885248	52.2312	60.9382	April 22
Oleaceae	Noronhia	boiensis	Tsilaitra	3	T2-L96a	4	2.5	2.5	3	Yes	2	1000	960	-29.1399	46.7328	8.61051	0.969252	48.2153	56.2528	April 22
Oleaceae	Noronhia	boiensis	Tsilaitra	3	T2-L102a	8	3	1.5	2	No	2	1500	1180	-27.8697	47.3578	11.3603	1.04014	45.53	53.1199	June 1	Forest Interior Plot
Oleaceae	Noronhia	boiensis	Tsilaitra	3	T2-L102b	8	3	3	3	Yes	2	1500	1180	-29.119	47.496	11.7106	0.968187	49.0566	57.2344	May 31	Forest Interior Plot
Oleaceae	Noronhia	boiensis	Tsilaitra	1	T2-L100b	17	7	6	6	Yes	2	1500	1180	-28.4017	47.8392	12.3448	1.04537	45.763	53.3917	June 1	Forest Interior Plot
Oleaceae	Noronhia	boiensis	Tsilaitra	2	T2-L101b	30	7	6	6	Yes	2	1500	1180	-28.271	48.2373	12.1737	1.16034	41.5717	48.5017	May 31	Forest Interior Plot

## Sheet: No fabaceae
Table S1: Plant data. Isotope data, distance from edge, species, tree height, sample height, diameter at breast height for each leaf sample, and soil color, average soil H2O% for each plot
Family	Genus	Species	Vernacular	#	ID	DBH (cm)	Tree Height (m)	Sample Height (m)	>2 m	Transect	Dist from Edge (tape)	Dist from Edge (GIS)	Mean Moisture %	Soil Color	Grain	d13C (‰)	Weight %C	d15N (‰)	Weight %N	Weight %C:N	Atomic C:N
Chrysobalanaceae	Grangeria	porosa	Maevalafika	1	T1-L1a	33	7	2	No	1	0	0	3	Red	Fine	-31.6551	42.5896	4.7791	1.35451	31.4427	36.6843
Chrysobalanaceae	Grangeria	porosa	Mahavilafika	1	T1-L1b	33	7	5	Yes	1	0	0	3	Red	Fine	-30.8601	43.6711	4.97203	1.32399	32.9845	38.4831
Chrysobalanaceae	Grangeria	porosa	Maevalafika	2	TI-L2b	15	3.5	3.5	Yes	1	0	0	3	Red	Fine	-30.3091	43.7238	4.01287	1.52753	28.6238	33.3954
Loganiaceae	Strychnos	madagascariensis	Vakakoa	1	T1-L4a	19	6	1	No	1	0	0	3	Red	Fine	-30.916	49.1096	4.72845	1.15553	42.4995	49.5841
Loganiaceae	Strychnos	madagascariensis	Vakakoa	1	T1-L3b	45	10	5	Yes	1	0	0	3	Red	Fine	-29.833	49.1317	3.98381	1.35121	36.3613	42.4228
Loganiaceae	Strychnos	madagascariensis	Vakakoa	1	T1-L4b	19	6	5	Yes	1	0	0	3	Red	Fine	-28.202	48.5834	4.52515	1.20867	40.1957	46.8963
Chrysobalanaceae	Grangeria	porosa	Maevalafika	1	T1-L7b	17	5	5	Yes	1	50	60	0.8	Speckled	Coarse	-29.3779	45.4388	4.6616	1.33218	34.1086	39.7945
Loganiaceae	Strychnos	madagascariensis	Vakakoa	1	T1-L6a	93	8.5	2	No	1	50	60	0.8	Speckled	Coarse	-31.8483	45.9714	4.67967	1.61335	28.4944	33.2445
Loganiaceae	Strychnos	madagascariensis	Vakakoa	1	T1-L6b	93	8.5	5	Yes	1	50	60	0.8	Speckled	Coarse	-30.6017	45.4349	4.56787	1.12938	40.2299	46.9363
Meliaceae	Astrotrichilia	asterotricha	Valomamay	1	T1-L5b	4	3	2.5	Yes	1	50	60	0.8	Speckled	Coarse	-30.1074	50.7596	6.20377	1.61405	31.4486	36.691
Meliaceae	Astrotrichilia	asterotricha	Valomamay	1	T1-L5a	26	6	5	Yes	1	50	60	0.8	Speckled	Coarse	-30.8597	47.7325	5.62232	1.77153	26.9442	31.4358
Chrysobalanaceae	Grangeria	porosa	Maevalafika	1	T1-L11a	28	6	1.5	No	1	100	100	0.4	White	Course	-30.6323	44.0474	6.89328	1.18069	37.3064	43.5254
Chrysobalanaceae	Grangeria	porosa	Maevalafika	2	T1-L12a	5	3	1.5	No	1	100	100	0.4	White	Course	-30.7214	44.3309	7.59476	1.23772	35.8167	41.7873
Chrysobalanaceae	Grangeria	porosa	Maevalafika	2	T1-L12b	5	3	3	Yes	1	100	100	0.4	White	Course	-29.7836	44.8416	6.90411	1.5383	29.1501	34.0094
Chrysobalanaceae	Grangeria	porosa	Maevalafika	3	T1-L13b		4	4	Yes	1	100	100	0.4	White	Course	-29.8569	45.683	6.76558	1.34613	33.9364	39.5936
Chrysobalanaceae	Grangeria	porosa	Maevalafika	1	T1-L11b	28	6	5	Yes	1	100	100	0.4	White	Course	-28.4986	44.9542	6.00085	1.25812	35.7313	41.6877
Euphorbiaceae	Drypetes	sp.	Hazosifaka	1	T1-L114b		12	4.5	Yes	1	100	100	0.4	White	Course	-27.5384	47.8612	6.51267	1.82641	26.2051	30.5735
Meliaceae	Astrotrichilia	asterotricha	Valomamay	2	T1-L10a	6	3	2	No	1	100	100	0.4	White	Course	-30.2002	47.9635	6.61397	1.66105	28.8753	33.6888
Meliaceae	Astrotrichilia	asterotricha	Valomamay	2	T1-L10b	6	3	3	Yes	1	100	100	0.4	White	Course	-29.5296	48.9981	6.34899	1.65076	29.6821	34.6301
Meliaceae	Astrotrichilia	asterotricha	Valomamay	1	T1-L9b	2	5	3	Yes	1	100	100	0.4	White	Course	-29.0985	48.8845	6.19847	1.70304	28.7042	33.4892
Euphorbiaceae	Drypetes	sp.	Hazosifaka	2	T1-L19a	2	2	1.5	No	1	150	120	0.1	White	Coarse	-29.323	46.9527	8.29832	2.02246	23.2156	27.0856
Euphorbiaceae	Drypetes	sp.	Hazosifaka	1	T1-L17b	18	6	5	Yes	1	150	120	0.1	White	Coarse	-28.389	48.3628	9.16523	1.52343	31.7459	37.038
Loganiaceae	Strychnos	madagascariensis	Vakakoa	1	T1-L18a	35	11	3	Yes	1	150	120	0.1	White	Coarse	-29.414	47.0249	6.71179	1.27601	36.8532	42.9967
Loganiaceae	Strychnos	madagascariensis	Vakakoa	1	T1-L18b	35	11	5	Yes	1	150	120	0.1	White	Coarse	-30.3	47.5546	8.34432	1.34385	35.3868	41.2858
Meliaceae	Astrotrichilia	asterotricha	Valomamay	1	T1-L16b	92	11	5	Yes	1	150	120	0.1	White	Coarse	-29.049	48.6335	7.42266	1.67315	29.067	33.9125
Chrysobalanaceae	Grangeria	porosa	Maevalafika	1	T1-L20a	30	5	0.5	No	1	400	390	2.7	Speckled	Coarse	-29.9355	44.1114	4.97228	1.23802	35.6306	41.5703
Chrysobalanaceae	Grangeria	porosa	Maevalafika	2	T1-L21a	12	4	1	No	1	400	390	2.7	Speckled	Coarse	-32.009	43.4593	4.46015	1.40007	31.0408	36.2154
Chrysobalanaceae	Grangeria	porosa	Maevalafika	3	T1-L22a	8	3.5	2	No	1	400	390	2.7	Speckled	Coarse	-33.9558	39.0241	4.47238	1.62323	24.041	28.0486
Chrysobalanaceae	Grangeria	porosa	Maevalafika	3	T1-L22b	8	3.5	3.5	Yes	1	400	390	2.7	Speckled	Coarse	-31.9387	44.7564	4.34665	1.53718	29.1159	33.9695
Chrysobalanaceae	Grangeria	porosa	Maevalafika	2	T1-L21b	12	4	5	Yes	1	400	390	2.7	Speckled	Coarse	-29.253	45.7274	4.54064	1.63742	27.9265	32.5818
Chrysobalanaceae	Grangeria	porosa	Maevalafika	1	T1-L20b	30	5		Yes	1	400	390	2.7	Speckled	Coarse	-29.3881	42.2919	4.53974	1.54423	27.387	31.9524
Loganiaceae	Strychnos	madagascariensis	Vakakoa	3	T1-L25a	20	7	1	No	1	400	390	2.7	Speckled	Coarse	-32.0067	47.3366	5.93361	1.99945	23.6749	27.6215
Loganiaceae	Strychnos	madagascariensis	Vakakoa	1	T1-L23a	21	6	2	No	1	400	390	2.7	Speckled	Coarse	-30.7837		7.10356
Loganiaceae	Strychnos	madagascariensis	Vakakoa	2	T1-L24a	18.5	6	2.5	Yes	1	400	390	2.7	Speckled	Coarse	-30.7332	46.6304	6.77341	1.6213	28.7612	33.5557
Loganiaceae	Strychnos	madagascariensis	Vakakoa	3	T1-L25b	20	7	5	Yes	1	400	390	2.7	Speckled	Coarse	-30.5016	46.9403	7.1094	1.92461	24.3895	28.4553
Loganiaceae	Strychnos	madagascariensis	Vakakoa	1	T1-L23b	21	6	6	Yes	1	400	390	2.7	Speckled	Coarse	-29.0855	47.2258	6.5787	1.76727	26.7225	31.1772
Loganiaceae	Strychnos	madagascariensis	Vakakoa	2	T1-L24b	18.5	6	6	Yes	1	400	390	2.7	Speckled	Coarse	-29.9483	48.6618	7.0214	1.57214	30.9525	36.1123
Chrysobalanaceae	Grangeria	porosa	Maevalafika	1	T1-L27a	70	7	1.5	No	1	450	440	1.8	Red	Fine	-31.9182	44.2018	5.48925	1.71207	25.8177	30.1215
Chrysobalanaceae	Grangeria	porosa	Maevalafika	2	T1-L29a	55	12	2	No	1	450	440	1.8	Red	Fine	-30.2015	43.9736	6.80055	1.68394	26.1135	30.4666
Chrysobalanaceae	Grangeria	porosa	Maevalafika	3		19	7	3	Yes	1	450	440	1.8	Red	Fine	-30.6486	44.5073	5.87426	1.92435	23.1285	26.984
Chrysobalanaceae	Grangeria	porosa	Maevalafika	1	T1-L27b	70	7	6	Yes	1	450	440	1.8	Red	Fine	-29.9508	43.8498	5.48911	1.7973	24.3975	28.4646
Chrysobalanaceae	Grangeria	porosa	Maevalafika	2	T1-L29b	55	12	6	Yes	1	450	440	1.8	Red	Fine	-29.9335	43.6553	5.86578	1.57862	27.6541	32.264
Chrysobalanaceae	Grangeria	porosa	Maevalafika	3		19	7	6	Yes	1	450	440	1.8	Red	Fine	-29.8572	45.235	4.88261	1.82885	24.7341	28.8572
Loganiaceae	Strychnos	madagascariensis	Vakakoa	2	T1-L28a	34	6	2.5	Yes	1	450	440	1.8	Red	Fine	-30.2352	47.0136	6.34808	1.7805	26.4048	30.8064
Loganiaceae	Strychnos	madagascariensis	Vakakoa	1	T1-L26a	56	7	3	Yes	1	450	440	1.8	Red	Fine	-28.9251	48.1215	6.4807	1.56792	30.6914	35.8076
Loganiaceae	Strychnos	madagascariensis	Vakakoa	3	T1-L31a	40	10	3	Yes	1	450	440	1.8	Red	Fine	-30.3279	46.9526	6.22927	1.92018	24.4522	28.5284
Loganiaceae	Strychnos	madagascariensis	Vakakoa	3	T1-L31b	40	10	5	Yes	1	450	440	1.8	Red	Fine	-29.2911	47.1936	6.99143	1.63507	28.8634	33.6749
Loganiaceae	Strychnos	madagascariensis	Vakakoa	1	T1-L26b	56	7	6	Yes	1	450	440	1.8	Red	Fine	-29.5465	46.7635	6.08626	2.09681	22.3022	26.02
Loganiaceae	Strychnos	madagascariensis	Vakakoa	2	T1-L28b	34	6	6	Yes	1	450	440	1.8	Red	Fine	-30.1592	47.5206	7.55345	1.57023	30.2635	35.3084
Chrysobalanaceae	Grangeria	porosa	Maevalafika	1	T1-L33a	10	5.5	2	No	1	500	490	1.5	Red	Fine	-31.6871	45.2527	4.85418	1.63771	27.6317	32.2379
Chrysobalanaceae	Grangeria	porosa	Maevalafika	1	T1-L33b	10	5.5	5	Yes	1	500	490	1.5	Red	Fine	-31.3059		5.96881		27.7269	32.349
Chrysobalanaceae	Grangeria	porosa	Maevalafika	2	T1-L34b	17	7	6	Yes	1	500	490	1.5	Red	Fine	-30.7841	42.766	5.05593	1.37103	31.1925	36.3923
Chrysobalanaceae	Grangeria	porosa	Maevalafika	3	T1-L35a	17	7	6	Yes	1	500	490	1.5	Red	Fine	-30.126	43.0479	4.54752	1.24145	34.6755	40.4559
Chrysobalanaceae	Grangeria	porosa	Maevalafika	3	T1-L35b	17	6	6	Yes	1	500	490	1.5	Red	Fine	-28.395	43.063	4.82332	1.46144	29.4661	34.3781
Loganiaceae	Strychnos	madagascariensis	Vakakoa	4	T1-L39a	0.5	1.5	1	No	1	500	490	1.5	Red	Fine	-32.422	46.8378	4.89146	2.3546	19.892	23.208
Loganiaceae	Strychnos	madagascariensis	Vakakoa	2	T1-L37a	47	8	3	Yes	1	500	490	1.5	Red	Fine	-32.5051	45.2843	5.78705	1.96407	23.0564	26.8998
Loganiaceae	Strychnos	madagascariensis	Vakakoa	1	T1-L36a	87	14	5	Yes	1	500	490	1.5	Red	Fine	-30.2402	47.4843	6.70833	1.86582	25.4496	29.692
Loganiaceae	Strychnos	madagascariensis	Vakakoa	2	T1-L37b	47	8	6	Yes	1	500	490	1.5	Red	Fine	-31.6268	45.8693	5.20405	1.75786	26.0938	30.4436
Loganiaceae	Strychnos	madagascariensis	Vakakoa	3	T1-L38b	51	11	6	Yes	1	500	490	1.5	Red	Fine	-29.5437	46.9573	6.19653	2.7449	17.1071	19.9588
Loganiaceae	Strychnos	madagascariensis	Vakakoa	1	T1-L36b	87	14	7	Yes	1	500	490	1.5	Red	Fine	-29.7001	47.2667	6.76352	1.77741	26.593	31.0261
Meliaceae	Astrotrichilia	asterotricha	Valomamay	1	T1-L32a	24	9	3	Yes	1	500	490	1.5	Red	Fine	-29.4525	48.3281	5.98145	2.35743	20.5003	23.9178
Meliaceae	Astrotrichilia	asterotricha	Valomamay	1	T1-L32b	24	9	5	Yes	1	500	490	1.5	Red	Fine	-29.3243	47.9636	6.31422	2.17169	22.0858	25.7675
Euphorbiaceae	Drypetes	sp.	Hazosifaka	4	T1-L49a	0.25	0.5	0.5	No	1	900	880	0.4	White	Coarse	-30.8655	48.2947	6.74877	1.89321	25.5095	29.7619
Euphorbiaceae	Drypetes	sp.	Hazosifaka	1	T1-L46b	14	6	5	Yes	1	900	880	0.4	White	Coarse	-29.0695		7.60157
Euphorbiaceae	Drypetes	sp.	Hazosifaka	2	T1-L47b	16	6	5	Yes	1	900	880	0.4	White	Coarse	-29.7413	48.0279	9.27973	1.79589	26.7433	31.2014
Loganiaceae	Strychnos	madagascariensis	Vakakoa	1	T1-L50a	0.5	2	1.5	No	1	900	880	0.4	White	Coarse	-30.1136	47.4341	9.39305	1.88717	25.1351	29.3251
Loganiaceae	Strychnos	madagascariensis	Vakakoa	2	T1-L51a	0.5	3	1.5	No	1	900	880	0.4	White	Coarse	-29.2901	47.2564	7.77267	1.66945	28.3065	33.0252
Loganiaceae	Strychnos	madagascariensis	Vakakoa	3	T1-L52a	1	2	1.5	No	1	900	880	0.4	White	Coarse	-31.6658	46.5771	8.04277	1.70443	27.3271	31.8826
Meliaceae	Astrotrichilia	asterotricha	Valomamay	1	T1-L40a	9	4	2	No	1	900	880	0.4	White	Coarse	-31.571	48.0054	8.65889	2.35018	20.4263	23.8314
Meliaceae	Astrotrichilia	asterotricha	Valomamay	1	T1-L40b	9	4	4	Yes	1	900	880	0.4	White	Coarse	-30.605	47.4088	8.67899	2.20425	21.5079	25.0933
Meliaceae	Astrotrichilia	asterotricha	Valomamay	2	T1-L55b	18	10	7	Yes	1	900	880	0.4	White	Coarse	-30.4344	47.6374	7.01827	2.14841	22.1734	25.8697
Myrtaceae	Eugenia	tropophylla	Hajonjia	3		0.5	0.5	0.5	No	1	900	880	0.4	White	Coarse	-30.744	43.4886	8.13685	1.68662	25.7845	30.0827
Myrtaceae	Eugenia	tropophylla	Hajonjia	1	T1-L45b	6	7	3	Yes	1	900	880	0.4	White	Coarse	-29.636	48.0178	8.48778	1.47807	32.4869	37.9025
Myrtaceae	Eugenia	tropophylla	Hajonjia	2	T1-L53b	19	7	5	Yes	1	900	880	0.4	White	Coarse	-29.1877	45.8852	6.58382	1.1678	39.2921	45.8422
Oleaceae	Noronhia	boiensis	Tsilaitra	4	T1-L44a	1	2	1.5	No	1	900	880	0.4	White	Coarse	-28.8716	46.704	8.95082	1.09272	42.7409	49.8658
Oleaceae	Noronhia	boiensis	Tsilaitra	2	T1-L42b	12	6	5	Yes	1	900	880	0.4	White	Coarse	-28.7951	47.1213	10.621	0.920081	51.2143	59.7517
Oleaceae	Noronhia	boiensis	Tsilaitra	3	T1-L43b	16	6	5	Yes	1	900	880	0.4	White	Coarse	-26.2961	47.9573	9.29172	0.991183	48.3839	56.4495
Oleaceae	Noronhia	boiensis	Tsilaitra	1	T1-L41b	30	7	6	Yes	1	900	880	0.4	White	Coarse	-28.2998	45.4298	8.97769	0.979521	46.3796	54.1111
Euphorbiaceae	Drypetes	sp.	Hazosifaka	1	T1-L64b	6	3	3	Yes	1	950	930	0.5	White	Coarse	-30.4462	46.6382	8.23468	2.10493	22.1566	25.8501
Euphorbiaceae	Drypetes	sp.	Hazosifaka	2	T1-L65b	13	5	5	Yes	1	950	930	0.5	White	Coarse	-30.1803	49.3749	9.3033	2.13268	23.1516	27.0109
Euphorbiaceae	Drypetes	sp.	Hazosifaka	3	T1-L68b	19	8	6	Yes	1	950	930	0.5	White	Coarse	-28.7553	49.1932	9.21129	2.02815	24.2552	28.2986
Loganiaceae	Strychnos	madagascariensis	Vakakoa	1	T1-L71a	25	0.5	0.5	No	1	950	930	0.5	White	Coarse	-31.4652	46.5209	8.73096	1.71661	27.1005	31.6181
Loganiaceae	Strychnos	madagascariensis	Vakakoa	2	T1-L72a	3	2	2	No	1	950	930	0.5	White	Coarse	-29.9292	47.2839	10.0364	1.81409	26.0648	30.4098
Loganiaceae	Strychnos	madagascariensis	Vakakoa	3	T1-L74b	5	4	4	Yes	1	950	930	0.5	White	Coarse	-30.3582	46.7225	8.4438	1.64836	28.3448	33.0699
Meliaceae	Astrotrichilia	asterotricha	Valomamay	1	T1-L75b	48	12	7	Yes	1	950	930	0.5	White	Coarse	-29.1513	48.535	6.69129	1.56083	31.0957	36.2793
Myrtaceae	Eugenia	tropophylla	Hajonjia	2	T1-L66a	9	5	2	No	1	950	930	0.5	White	Coarse	-30.6452	46.6099	8.71915	1.55268	30.0189	35.0231
Myrtaceae	Eugenia	tropophylla	Hajonjia	1	T1-L63b	16	7	3	Yes	1	950	930	0.5	White	Coarse	-29.8923	49.4679	8.7929	1.84987	26.7413	31.199
Myrtaceae	Eugenia	tropophylla	Hajonjia	2	T1-L67b	9	5	5	Yes	1	950	930	0.5	White	Coarse	-31.5743	48.1917	9.42392	2.53544	19.0072	22.1757
Myrtaceae	Eugenia	tropophylla	Hajonjia	3	T1-L70b	46	10	6	Yes	1	950	930	0.5	White	Coarse	-32.7242	46.023	7.15794	1.17894	39.0377	45.5453
Oleaceae	Noronhia	boiensis	Tsilaitra	1	T1-L59a	1	3	3	Yes	1	950	930	0.5	White	Coarse	-29.431	42.6742	11.498	0.860693	49.5812	57.8464
Oleaceae	Noronhia	boiensis	Tsilaitra	2	T1-L60b	1	4	4	Yes	1	950	930	0.5	White	Coarse	-27.8612	46.8402	12.3026	0.938798	49.8938	58.2111
Oleaceae	Noronhia	boiensis	Tsilaitra	3	T1-L61b	3	4	4	Yes	1	950	930	0.5	White	Coarse	-28.9113	47.3815	11.2813	1.12368	42.1662	49.1953
Oleaceae	Noronhia	boiensis	Tsilaitra	4	T1-L62b	14	6	5	Yes	1	950	930	0.5	White	Coarse	-27.9312	46.6404	12.5629	0.981098	47.539	55.4637
Euphorbiaceae	Drypetes	sp.	Hazosifaka	1	T1-L81a	7	3	3	Yes	1	1000	990	0.4	White	Coarse	-29.727	48.121	10.1601	1.8956	25.3857	29.6174
Euphorbiaceae	Drypetes	sp.	Hazosifaka	3	T1-L83a	5	3	3	Yes	1	1000	990	0.4	White	Coarse	-29.931	47.4287	10.6266	1.75027	27.0979	31.6151
Loganiaceae	Strychnos	madagascariensis	Vakakoa	1	T1-L86a	1	1	1	No	1	1000	990	0.4	White	Coarse	-31.068	46.4578	11.6735	1.65245	28.1145	32.8012
Loganiaceae	Strychnos	madagascariensis	Vakakoa	2	T1-L88b	2	1.5	1.5	No	1	1000	990	0.4	White	Coarse	-30.638	47.0146	11.8201	1.92757	24.3906	28.4565
Loganiaceae	Strychnos	madagascariensis	Vakakoa	3	T1-L89a	2	2	2	No	1	1000	990	0.4	White	Coarse	-31.032	46.2544	11.2529	1.51328	30.5656	35.6609
Meliaceae	Astrotrichilia	asterotricha	Valomamay	1	T1-L87b	53	12	8	Yes	1	1000	990	0.4	White	Coarse	-28.555	47.7181	8.55503	1.61258	29.5912	34.5241
Myrtaceae	Eugenia	tropophylla	Hajonjia	1	T1-L80a	19	10	1	No	1	1000	990	0.4	White	Coarse	-30.47	46.6729	8.67072	1.89007	24.6938	28.8102
Myrtaceae	Eugenia	tropophylla	Hajonjia	4	T1-L85a	1	1	1	No	1	1000	990	0.4	White	Coarse	-29.9401	43.7835	14.006	1.84297	23.7571	27.7174
Myrtaceae	Eugenia	tropophylla	Hajonjia	1	T1-L80b	19	10	5	Yes	1	1000	990	0.4	White	Coarse	-29.503	47.5115	8.7136	1.83833	25.845	30.1533
Myrtaceae	Eugenia	tropophylla	Hajonjia	2	T1-L82b	27	8	5	Yes	1	1000	990	0.4	White	Coarse	-27.919	47.9858	8.66789	1.85933	25.8081	30.1103
Myrtaceae	Eugenia	tropophylla	Hajonjia	3		64	16	5	Yes	1	1000	990	0.4	White	Coarse	-29.961	48.7894	10.1035	2.00545	24.3285	28.384
Oleaceae	Noronhia	boiensis	Tsilaitra	4	T1-L79a	1	2	1.5	No	1	1000	990	0.4	White	Coarse	-29.143	45.9867	10.1611	1.25514	36.6386	42.7463
Oleaceae	Noronhia	boiensis	Tsilaitra	2	T1-L77b	17	6	5	Yes	1	1000	990	0.4	White	Coarse	-28.372	46.3416	11.4669	1.16124	39.907	46.5594
Oleaceae	Noronhia	boiensis	Tsilaitra	3	T1-L78b	14	6	5	Yes	1	1000	990	0.4	White	Coarse	-28.787	46.7322	11.7345	0.941486	49.6367	57.9111
Oleaceae	Noronhia	boiensis	Tsilaitra	1	T1-L76b	23	8	6	Yes	1	1000	990	0.4	White	Coarse	-28.791	47.0535	10.5535	0.806977	58.3084	68.0284
Chrysobalanaceae	Grangeria	porosa	Maevalafika	1	T2-L8b	12	4	4	Yes	2	0	0	0.3	Red	Fine	-28.606	45.1103	5.16967	1.32749	33.9816	39.6464
Chrysobalanaceae	Grangeria	porosa	Maevalafika	1	T2-L8a	12	4			2	0	0	0.3	Red	Fine	-29.2435	44.7121	4.46126	1.25768	35.5511	41.4775
Loganiaceae	Strychnos	madagascariensis	Vakakoa	1	T2-L3a	17	6	1	No	2	0	0	0.3	Red	Fine	-30.0563	48.4062	3.58169	1.18898	40.7124	47.4991
Loganiaceae	Strychnos	madagascariensis	Vakakoa	2	T2-L4b	16	3.5	3	Yes	2	0	0	0.3	Red	Fine	-28.2659	50.1303	3.91513	1.80779	27.7302	32.3528
Loganiaceae	Strychnos	madagascariensis	Vakakoa	1	T2-L3b	17	6	5	Yes	2	0	0	0.3	Red	Fine	-28.9738	48.7675	3.61664	0.986452	49.4373	57.6785
Loganiaceae	Strychnos	madagascariensis	Vakakoa	3	T2-L11a	8	4.5			2	0	0	0.3	Red	Fine	-29.0772	49.3183	4.50915	1.10885	44.4769	51.8912
Loganiaceae	Strychnos	madagascariensis	Vakakoa	3	T2-L11b	8	4.5		Yes	2	0	0	0.3	Red	Fine	-29.1693	48.3027	4.89727	1.03584	46.6314	54.4049
Loganiaceae	Strychnos	madagascariensis	Vakakoa	3	T2-L5a	10	3		No	2	0	0	0.3	Red	Fine	-30.1797	48.953	3.87338	1.13447	43.1504	50.3435
Loganiaceae	Strychnos	madagascariensis	Vakakoa	3	T2-L5b	10	3	3	Yes	2	0	0	0.3	Red	Fine	-26.8436	44.9266	6.2779	1.87095	24.0127	28.0156
Loganiaceae	Strychnos	madagascariensis	Vakakoa	2	T2-L4a	16	3.5			2	0	0	0.3	Red	Fine	-28.902	51.362	4.42106	1.38151	37.1781	43.3757
Meliaceae	Astrotrichilia	asterotricha	Valomamay	1	T2-L6a	17	5	2	No	2	0	0	0.3	Red	Fine	-28.23	48.622	4.70179	1.76635	27.5267	32.1155
Meliaceae	Astrotrichilia	asterotricha	Valomamay	3	T2-L10b	6	4	4	Yes	2	0	0	0.3	Red	Fine	-28.6688	50.4909	4.3536	1.42262	35.4915	41.408
Meliaceae	Astrotrichilia	asterotricha	Valomamay	2	T2-L9b	13	4	4	Yes	2	0	0	0.3	Red	Fine	-28.7482	51.2184	5.72231	1.28926	39.7269	46.3494
Meliaceae	Astrotrichilia	asterotricha	Valomamay	1	T2-L6b	17	5	5	Yes	2	0	0	0.3	Red	Fine	-27.6254	49.6828	5.17815	1.61914	30.6846	35.7997
Chrysobalanaceae	Grangeria	porosa	Maevalafika	1	T2-L15b	2	3	3	Yes	2	50	50	0.4	Red	Coarse	-30.6851	44.8392	5.62355	1.41933	31.5917	36.8581
Loganiaceae	Strychnos	madagascariensis	Vakakoa	2	T2-L18a	1	3	1.5	No	2	50	50	0.4	Red	Coarse	-30.4713	48.3348	5.41032	1.5703	30.7806	35.9117
Loganiaceae	Strychnos	madagascariensis	Vakakoa	3	T2-L17b	26	6	5	Yes	2	50	50	0.4	Red	Coarse	-28.3864	50.5776	4.33337	1.2006	42.1271	49.1497
Loganiaceae	Strychnos	madagascariensis	Vakakoa	1	T2-L16b	3	4		Yes	2	50	50	0.4	Red	Coarse	-28.5434	50.9705	4.25771	1.38513	36.7983	42.9325
Loganiaceae	Strychnos	madagascariensis	Vakakoa	2	T2-L18b	1	3		Yes	2	50	50	0.4	Red	Coarse	-29.9243	48.0521	5.33109	1.57523	30.5049	35.5901
Meliaceae	Astrotrichilia	asterotricha	Valomamay	3	T2-L19a	23	6	3	Yes	2	50	50	0.4	Red	Coarse	-28.7863	50.1654	3.73976	1.66856	30.0651	35.077
Meliaceae	Astrotrichilia	asterotricha	Valomamay	2	T2-L13b	8	6	5	Yes	2	50	50	0.4	Red	Coarse	-28.1434	50.4895	4.19176	1.9217	26.2733	30.6531
Meliaceae	Astrotrichilia	asterotricha	Valomamay	3	T2-L19b	23	6	5	Yes	2	50	50	0.4	Red	Coarse	-28.1713	49.8684	3.60613	1.68754	29.5509	34.4771
Meliaceae	Astrotrichilia	asterotricha	Valomamay	1	T2-L12a	15	5			2	50	50	0.4	Red	Coarse	-28.6754	50.1176	4.36707	1.51417	33.0992	38.6168
Meliaceae	Astrotrichilia	asterotricha	Valomamay	1	T2-L12b	15	5		Yes	2	50	50	0.4	Red	Coarse	-27.9624	50.8625	5.00756	1.7203	29.566	34.4947
Meliaceae	Astrotrichilia	asterotricha	Valomamay	2	T2-L13a	8	6			2	50	50	0.4	Red	Coarse	-29.2933	50.0844	4.54551	1.83904	27.234	31.7739
Meliaceae	Astrotrichilia	asterotricha	Valomamay	3	T2-L22a	16	5	2	No	2	100	110	0	Speckled	Coarse	-27.699	48.8202	3.33438	1.87296	26.0657	30.4109
Meliaceae	Astrotrichilia	asterotricha	Valomamay	1	T2-L20a	22	5.5	3	Yes	2	100	110	0	Speckled	Coarse	-28.402	49.8889	4.0683	1.60754	31.0343	36.2077
Meliaceae	Astrotrichilia	asterotricha	Valomamay	2	T2-L21a	17	5.5	3	Yes	2	100	110	0	Speckled	Coarse	-28.301	50.5003	4.63623	1.4925	33.8361	39.4766
Meliaceae	Astrotrichilia	asterotricha	Valomamay	1	T2-L20b	22	5.5	5	Yes	2	100	110	0	Speckled	Coarse	-27.363	50.8933	4.18775	1.8723	27.1822	31.7135
Meliaceae	Astrotrichilia	asterotricha	Valomamay	2	T2-L21b	17	5.5	5	Yes	2	100	110	0	Speckled	Coarse	-28.526	49.7844	4.61281	1.46456	33.9927	39.6593
Meliaceae	Astrotrichilia	asterotricha	Valomamay	3	T2-L22b	16	5	5	Yes	2	100	110	0	Speckled	Coarse	-26.575	51.7717	4.28256	1.79112	28.9046	33.723
Chrysobalanaceae	Grangeria	porosa	Maevalafika	1	T2-L28a	21	5	3	Yes	2	150	150	0.6	Speckled	Coarse	-29.7533	45.3969	3.43576	0.995094	45.6207	53.2257
Chrysobalanaceae	Grangeria	porosa	Maevalafika	1	T2-L28b	21	5	5	Yes	2	150	150	0.6	Speckled	Coarse	-28.9316	47.4112	3.91112	1.24592	38.053	44.3965
Loganiaceae	Strychnos	madagascariensis	Vakakoa	1	T2-L27a	70	3	1	No	2	150	150	0.6	Speckled	Coarse	-30.6437	48.343	7.27786	1.30988	36.9064	43.0587
Loganiaceae	Strychnos	madagascariensis	Vakakoa	1	T2-L27b	70	3	3	Yes	2	150	150	0.6	Speckled	Coarse	-30.3876	48.5244	6.69326	1.24011	39.1291	45.6519
Meliaceae	Astrotrichilia	asterotricha	Valomamay	2	T2-L24a	26	6.5	3	Yes	2	150	150	0.6	Speckled	Coarse	-28.4658	48.49	4.00525	1.70373	28.4612	33.2056
Meliaceae	Astrotrichilia	asterotricha	Valomamay	1	T2-L23b	40	7	5	Yes	2	150	150	0.6	Speckled	Coarse	-27.6091	51.0658	4.2484	1.88539	27.0851	31.6002
Meliaceae	Astrotrichilia	asterotricha	Valomamay	2	T2-L24b	26	6.5	5	Yes	2	150	150	0.6	Speckled	Coarse	-28.421	50.5084	4.71582	1.1471	44.0316	51.3716
Meliaceae	Astrotrichilia	asterotricha	Valomamay	3	T2-L26a	5	4.5			2	150	150	0.6	Speckled	Coarse	-30.2697	48.9667	5.0495	2.6254	18.6511	21.7603
Meliaceae	Astrotrichilia	asterotricha	Valomamay	3	T2-L26b	5	4.5		Yes	2	150	150	0.6	Speckled	Coarse	-30.9667	48.8072	3.93514	2.48091	19.6731	22.9526
Euphorbiaceae	Drypetes	sp.	Hazosifaka	2	T2-L33a	3	3	0.5	No	2	400	380	0.6	Speckled	Coarse	-29.5884	48.6984	6.26106	2.16976	22.4441	26.1856
Euphorbiaceae	Drypetes	sp.	Hazosifaka	2	T2-L34a	2	2.5	1.5	No	2	400	380	0.6	Speckled	Coarse	-30.6981	47.354	5.88261	1.88751	25.0881	29.2702
Euphorbiaceae	Drypetes	sp.	Hazosifaka	1	T2-L33b	3	3	3	Yes	2	400	380	0.6	Speckled	Coarse	-29.9684	49.1542	6.46046	1.78168	27.5887	32.1877
Euphorbiaceae	Drypetes	sp.	Hazosifaka	3	T2-L35b	9.5	6	5	Yes	2	400	380	0.6	Speckled	Coarse	-30.0296	50.3536	6.99821	2.06903	24.3368	28.3937
Loganiaceae	Strychnos	madagascariensis	Vakakoa	1	T2-L32a	2	1.5	1.5	No	2	400	380	0.6	Speckled	Coarse	-30.7144	48.0288	6.8057	1.58754	30.2537	35.297
Meliaceae	Astrotrichilia	asterotricha	Valomamay	2	T2-L30b	5	3	3	Yes	2	400	380	0.6	Speckled	Coarse	-30.8905	48.8258	6.99606	2.44962	19.932	23.2547
Meliaceae	Astrotrichilia	asterotricha	Valomamay	1	T2-L29b	8	4	4	Yes	2	400	380	0.6	Speckled	Coarse	-30.4539	50.3981	6.51471	1.91982	26.2514	30.6275
Meliaceae	Astrotrichilia	asterotricha	Valomamay	3	T2-L31b	18	5	4	Yes	2	400	380	0.6	Speckled	Coarse	-28.2284	52.697	5.63211	1.56023	33.7751	39.4054
Meliaceae	Astrotrichilia	asterotricha	Valomamay	4	T2-L36b	19.5	5	5	Yes	2	400	380	0.6	Speckled	Coarse	-29.0366	49.5667	6.22535	1.51887	32.6338	38.0739
Myrtaceae	Eugenia	tropophylla	Hajonjia	1	T2-L37a	30	7	0.5	No	2	400	380	0.6	Speckled	Coarse	-33.4525	48.3783	7.14675	1.887	25.6377	29.9115
Myrtaceae	Eugenia	tropophylla	Hajonjia	1	T2-L37b	30	7	3	Yes	2	400	380	0.6	Speckled	Coarse	-30.916	50.992	6.66722	2.35032	21.6957	25.3124
Chrysobalanaceae	Grangeria	porosa	Maevalafika	1	T2-L48a	15	5.5	2	No	2	450	440	0.4	White	Coarse	-29.8897	45.2301	5.17773	1.26283	35.8163	41.7869
Chrysobalanaceae	Grangeria	porosa	Maevalafika	1	T2-L48b	15	5.5	5	Yes	2	450	440	0.4	White	Coarse	-28.3067	47.035	5.18202	1.44729	32.4986	37.9162
Chrysobalanaceae	Grangeria	porosa	Maevalafika	2	T2-L49b	13	6	6	Yes	2	450	440	0.4	White	Coarse	-28.6937	46.1256	5.25983	1.19906	38.4683	44.881
Chrysobalanaceae	Grangeria	porosa	Maevalafika	3	T2-L50b	24	7	6	Yes	2	450	440	0.4	White	Coarse	-29.0567	45.0336	5.48646	1.15114	39.1209	45.6424
Euphorbiaceae	Drypetes	sp.	Hazosifaka	1	T2-L38a	1	2	1	No	2	450	440	0.4	White	Coarse	-29.3427	48.2108	8.24653	2.11055	22.8428	26.6506
Euphorbiaceae	Drypetes	sp.	Hazosifaka	3	T2-L40a	1	2	1.5	No	2	450	440	0.4	White	Coarse	-29.4306	47.9868	7.68099	2.2746	21.0968	24.6137
Euphorbiaceae	Drypetes	sp.	Hazosifaka	2	T2-L39b	54	10	6	Yes	2	450	440	0.4	White	Coarse	-27.8896	48.6875	8.25677	1.95989	24.842	28.9831
Meliaceae	Astrotrichilia	asterotricha	Valomamay	3	T2-L46b	6	6	5	Yes	2	450	440	0.4	White	Coarse	-29.8996	49.2968	8.31611	1.96525	25.0842	29.2658
Meliaceae	Astrotrichilia	asterotricha	Valomamay	2	T2-L47b	15	7	6	Yes	2	450	440	0.4	White	Coarse	-30.1206	48.8225	7.69691	1.72776	28.2576	32.9682
Meliaceae	Astrotrichilia	asterotricha	Valomamay	1	T2-L45b	50	9	7	Yes	2	450	440	0.4	White	Coarse	-27.6916	50.4587	7.4232	1.79795	28.0645	32.7429
Oleaceae	Noronhia	boiensis	Tsilaitra	4	T2-L44a	0.5	2	1.5	No	2	450	440	0.4	White	Coarse	-28.7377	46.9969	8.27878	0.942453	49.8666	58.1794
Oleaceae	Noronhia	boiensis	Tsilaitra	2	T2-L42b	10	3	3	Yes	2	450	440	0.4	White	Coarse	-28.9317	46.9916	8.56169	1.09566	42.8889	50.0384
Oleaceae	Noronhia	boiensis	Tsilaitra	1	T2-L41b	16	6	5	Yes	2	450	440	0.4	White	Coarse	-26.7517	45.3381	10.8678	0.985394	46.0101	53.68
Oleaceae	Noronhia	boiensis	Tsilaitra	3	T2-L43b	25	6	6	Yes	2	450	440	0.4	White	Coarse	-26.8217	46.7966	9.62244	1.01644	46.0396	53.7144
Euphorbiaceae	Drypetes	sp.	Hazosifaka	1	T2-L57a	10	5	2	No	2	500	490	0.5	White	Coarse	-29.478	47.7022	8.19696	1.79425	26.5862	31.0181
Euphorbiaceae	Drypetes	sp.	Hazosifaka	1	T2-L57b	10	3.5	3.5	Yes	2	500	490	0.5	White	Coarse	-29.589	48.2742	8.62181	1.99441	24.2047	28.2396
Euphorbiaceae	Drypetes	sp.	Hazosifaka	2	T2-L58b	7	4	4	Yes	2	500	490	0.5	White	Coarse	-30.041	48.5739	9.07493	1.77971	27.2931	31.8429
Euphorbiaceae	Drypetes	sp.	Hazosifaka	3	T2-L60b	43	10	7	Yes	2	500	490	0.5	White	Coarse	-29.03	48.9073	8.81051	1.69994	28.77	33.566
Loganiaceae	Strychnos	madagascariensis	Vakakoa	1	T2-L54a	3	3	2	No	2	500	490	0.5	White	Coarse	-29.288	47.7857	9.26903	1.92087	24.8771	29.0242
Loganiaceae	Strychnos	madagascariensis	Vakakoa	2	T2-L56a	4	4	2	No	2	500	490	0.5	White	Coarse	-29.921	47.3681	10.6927	1.67254	28.321	33.0421
Loganiaceae	Strychnos	madagascariensis	Vakakoa	3	T2-L59a	2.5	3	2	No	2	500	490	0.5	White	Coarse	-30.582	47.0548	9.64164	1.32412	35.5367	41.4607
Loganiaceae	Strychnos	madagascariensis	Vakakoa	2	T2-L56b	4	4	4	Yes	2	500	490	0.5	White	Coarse	-29.6	47.5719	10.2326	1.6912	28.1291	32.8182
Oleaceae	Noronhia	boiensis	Tsilaitra	3	T2-L53a	33	7	1	No	2	500	490	0.5	White	Coarse	-27.392	46.7737	8.06766	1.09528	42.7048	49.8237
Oleaceae	Noronhia	boiensis	Tsilaitra	2	T2-L52b	12	6	5	Yes	2	500	490	0.5	White	Coarse	-27.337	46.4561	9.82503	1.15897	40.0838	46.7658
Oleaceae	Noronhia	boiensis	Tsilaitra	1	T2-L51b	36	7	6	Yes	2	500	490	0.5	White	Coarse	-27.1471	46.9264	9.66273	0.955498	49.112	57.299
Oleaceae	Noronhia	boiensis	Tsilaitra	3	T2-L55b	33	7	6	Yes	2	500	490	0.5	White	Coarse	-27.124	47.4753	9.65516	0.923385	51.4144	59.9852
Euphorbiaceae	Drypetes	sp.	Hazosifaka	2	T2-L66a	6	3	1.5	No	2	900	870	0.2	Speckled	Coarse	-28.9598	49.3682	6.79136	2.3656	20.8692	24.3481
Euphorbiaceae	Drypetes	sp.	Hazosifaka	3	T2-L67a	5	3	1.5	No	2	900	870	0.2	Speckled	Coarse	-29.3888	49.3336	7.31862	2.14583	22.9904	26.8229
Euphorbiaceae	Drypetes	sp.	Hazosifaka	1	T2-L66a	9	4	2.5	Yes	2	900	870	0.2	Speckled	Coarse	-29.974	50.1626	7.10543	2.27439	22.0554	25.7321
Euphorbiaceae	Drypetes	sp.	Hazosifaka	2	T2-L66b	6	3	3	Yes	2	900	870	0.2	Speckled	Coarse	-28.5739	49.7849	6.40131	2.4798	20.0762	23.4229
Euphorbiaceae	Drypetes	sp.	Hazosifaka	3	T2-L67b	5	3	3	Yes	2	900	870	0.2	Speckled	Coarse	-30.3828	49.9245	7.46406	2.22468	22.4412	26.1822
Euphorbiaceae	Drypetes	sp.	Hazosifaka	1	T2-L66b	9	4	4	Yes	2	900	870	0.2	Speckled	Coarse	-28.9697	49.4763	7.1005	1.8809	26.3046	30.6896
Loganiaceae	Strychnos	madagascariensis	Vakakoa	2	T2-L68a	19	5	2	No	2	900	870	0.2	Speckled	Coarse	-30.6952	47.6962	8.62314	1.37404	34.7125	40.499
Loganiaceae	Strychnos	madagascariensis	Vakakoa	1	T2-L63a	23	7	3	Yes	2	900	870	0.2	Speckled	Coarse	-28.8405	48.1151	6.40891	1.33997	35.9077	41.8935
Loganiaceae	Strychnos	madagascariensis	Vakakoa	3	T2-L69a	5	3	3	Yes	2	900	870	0.2	Speckled	Coarse	-29.9269	49.6547	7.45064	1.4265	34.8088	40.6114
Loganiaceae	Strychnos	madagascariensis	Vakakoa	2	T2-L68b	15	5	4	Yes	2	900	870	0.2	Speckled	Coarse	-28.647	51.5383	7.94211	1.38007	37.3448	43.5702
Loganiaceae	Strychnos	madagascariensis	Vakakoa	1	T2-L63b	23	7	6	Yes	2	900	870	0.2	Speckled	Coarse	-28.6198	49.9858	6.81836	1.62384	30.7825	35.9139
Meliaceae	Astrotrichilia	asterotricha	Valomamay	2	T2-L62b	19	6	5	Yes	2	900	870	0.2	Speckled	Coarse	-29.0849	50.1925	6.18424	1.89482	26.4893	30.905
Meliaceae	Astrotrichilia	asterotricha	Valomamay	1	T2-L61b	24	8	6	Yes	2	900	870	0.2	Speckled	Coarse	-27.9803	52.5357	6.06737	1.73438	30.2907	35.3402
Meliaceae	Astrotrichilia	asterotricha	Valomamay	3	T2-L64b	30.5	8	6.5	Yes	2	900	870	0.2	Speckled	Coarse	-27.6951	51.7831	6.53958	1.86623	27.7474	32.3729
Euphorbiaceae	Drypetes	sp.	Hazosifaka	3	T2-L77b	7	3	3	Yes	2	950	910	0.6	Speckled	Coarse	-30.5899	49.6489	9.27516	2.16139	22.9708	26.8
Euphorbiaceae	Drypetes	sp.	Hazosifaka	1	T2-L73b	30	3.5	3.5	Yes	2	950	910	0.6	Speckled	Coarse	-28.1506	48.1701	6.87938	1.83671	26.2263	30.5983
Euphorbiaceae	Drypetes	sp.	Hazosifaka	2	T2-L74b		4.5	4.5	Yes	2	950	910	0.6	Speckled	Coarse	-29.876	50.3682	8.77765	1.78802	28.1697	32.8656
Loganiaceae	Strychnos	madagascariensis	Vakakoa	2	T2-L76a	2	1	1	No	2	950	910	0.6	Speckled	Coarse	-30.3077	48.5214	7.61153	1.87662	25.8558	30.1659
Loganiaceae	Strychnos	madagascariensis	Vakakoa	3	T2-L78a	1	1	1	No	2	950	910	0.6	Speckled	Coarse	-30.3767	47.9659	9.94071	1.9538	24.5501	28.6426
Loganiaceae	Strychnos	madagascariensis	Vakakoa	1	T2-L71a	14	5	2.5	Yes	2	950	910	0.6	Speckled	Coarse	-30.1376	47.7977	9.07403	1.85655	25.7455	30.0372
Loganiaceae	Strychnos	madagascariensis	Vakakoa	1	T2-L71b	14	5	5	Yes	2	950	910	0.6	Speckled	Coarse	-29.6291	51.8421	9.80124	1.7219	30.1074	35.1264
Meliaceae	Astrotrichilia	asterotricha	Valomamay	4	T2-L84a	3	2	2	No	2	950	910	0.6	Speckled	Coarse	-29.9517	48.3822	8.46161	2.97592	16.2579	18.9681
Meliaceae	Astrotrichilia	asterotricha	Valomamay	3	T2-L83a	12	4	2.5	Yes	2	950	910	0.6	Speckled	Coarse	-28.98	51.4708	7.54813	2.12206	24.2551	28.2984
Meliaceae	Astrotrichilia	asterotricha	Valomamay	3	T2-L83b	12	4	4	Yes	2	950	910	0.6	Speckled	Coarse	-28.8514	53.1334	8.361	1.82125	29.1741	34.0375
Meliaceae	Astrotrichilia	asterotricha	Valomamay	1	T2-L81b	19	5	5	Yes	2	950	910	0.6	Speckled	Coarse	-28.2972	51.7174	8.25401	1.62136	31.8975	37.2148
Meliaceae	Astrotrichilia	asterotricha	Valomamay	2	T2-L82b	15	5	5	Yes	2	950	910	0.6	Speckled	Coarse	-28.8302	51.8618	8.00327	1.817	28.5425	33.3005
Oleaceae	Noronhia	boiensis	Tsilaitra	1	T2-L72a	0.5	0.5	0.5	No	2	950	910	0.6	Speckled	Coarse	-28.5096	47.3587	6.4023	1.01636	46.5964	54.3641
Oleaceae	Noronhia	boiensis	Tsilaitra	2	T2-L75a	1	1	1	No	2	950	910	0.6	Speckled	Coarse	-29.7023	46.3033	8.31918	1.08423	42.7063	49.8255
Oleaceae	Noronhia	boiensis	Tsilaitra	3	T2-L79a	20	6	2	No	2	950	910	0.6	Speckled	Coarse	-27.2565	47.7322	8.66079	1.09705	43.5097	50.7628
Oleaceae	Noronhia	boiensis	Tsilaitra	3	T2-L79b	20	10	10	Yes	2	950	910	0.6	Speckled	Coarse	-26.5588	48.9145	9.96683	0.935534	52.2851	61.0011
Euphorbiaceae	Drypetes	sp.	Hazosifaka	1	T2-L88a	3	3	0.5	No	2	1000	960	0.8	Speckled	Coarse	-30.9802	47.8718	7.68536	1.99752	23.9656	27.9607
Euphorbiaceae	Drypetes	sp.	Hazosifaka	3	T2-L90a	5	4	1.8	No	2	1000	960	0.8	Speckled	Coarse	-31.5009	47.246	7.416	1.65902	28.4783	33.2257
Euphorbiaceae	Drypetes	sp.	Hazosifaka	1	T2-L88b	3	3	3	Yes	2	1000	960	0.8	Speckled	Coarse	-29.5742	47.8673	7.62186	2.2391	21.378	24.9417
Euphorbiaceae	Drypetes	sp.	Hazosifaka	3	T2-L90b	5	4	4	Yes	2	1000	960	0.8	Speckled	Coarse	-29.0576	49.0332	7.11761	1.97352	24.8455	28.9873
Euphorbiaceae	Drypetes	sp.	Hazosifaka	2	T2-L89b	10	5	5	Yes	2	1000	960	0.8	Speckled	Coarse	-27.2214	49.46	8.06533	2.28246	21.6697	25.282
Loganiaceae	Strychnos	madagascariensis	Vakakoa	1	T2-L91a	8	4	2	No	2	1000	960	0.8	Speckled	Coarse	-29.8204	48.6223	5.79937	1.43225	33.9482	39.6073
Loganiaceae	Strychnos	madagascariensis	Vakakoa	2	T2-L94a	35	7	2	No	2	1000	960	0.8	Speckled	Coarse	-30.9172	47.2978	6.71836	1.45169	32.5811	38.0123
Loganiaceae	Strychnos	madagascariensis	Vakakoa	1	T2-L91b	8	4	3	Yes	2	1000	960	0.8	Speckled	Coarse	-28.9406	49.0567	5.59877	1.49077	32.9069	38.3925
Loganiaceae	Strychnos	madagascariensis	Vakakoa	2	T2-L94b	35	7	6	Yes	2	1000	960	0.8	Speckled	Coarse	-28.5067	49.1935	7.24183	1.29577	37.9647	44.2934
Loganiaceae	Strychnos	madagascariensis	Vakakoa	3	T2-L95b	26	8	6	Yes	2	1000	960	0.8	Speckled	Coarse	-32.2633	43.8606	7.34205	1.43612	30.541	35.6322
Meliaceae	Astrotrichilia	asterotricha	Valomamay	1	T2-L85b	9	3	3	Yes	2	1000	960	0.8	Speckled	Coarse	-29.2785	48.3366	7.24584	2.18659	22.1059	25.791
Meliaceae	Astrotrichilia	asterotricha	Valomamay	2	T2-L86b	16	5	5	Yes	2	1000	960	0.8	Speckled	Coarse	-27.2661	52.6506	7.21208	1.78778	29.4503	34.3596
Meliaceae	Astrotrichilia	asterotricha	Valomamay	3	T2-L87b	23	6	5	Yes	2	1000	960	0.8	Speckled	Coarse	-27.5589	50.7289	7.44099	1.69834	29.8697	34.849
Oleaceae	Noronhia	boiensis	Tsilaitra	2	T2-L93b	0.5	0.5	0.5	No	2	1000	960	0.8	Speckled	Coarse	-30.6418	45.5087	6.65801	1.03059	44.1578	51.5189
Oleaceae	Noronhia	boiensis	Tsilaitra	1	T2-L92a	1	3	2	No	2	1000	960	0.8	Speckled	Coarse	-28.0128	46.2376	5.74957	0.885248	52.2312	60.9382
Oleaceae	Noronhia	boiensis	Tsilaitra	3	T2-L96a	4	2.5	2.5	Yes	2	1000	960	0.8	Speckled	Coarse	-29.1399	46.7328	8.61051	0.969252	48.2153	56.2528
